# Supplementary material for: The effect of vitamin supplementation on neurodevelopmental and clinical outcomes in very low birth weight and very preterm infants: A systematic review and meta-analysis
Source: PLoS One. 2025 Jul 9;20(7):e0327628. doi: 10.1371/journal.pone.0327628 (PMC12240376; doi:10.1371/journal.pone.0327628)
Supplement: S1 Table — Including bibliographic information and reason for exclusion. (XLSX) [file pone.0327628.s003.xlsx]

## Sheet: Sheet1
Lead author	Title	Journal	Pages	Volume	Issue	Year	Abstract	Link	DOI	Stage of exclusion	Reason for exclusion
Al-Beltagi, M.	Vitamin D status in preterm neonates and the effects of its supplementation on respiratory distress syndrome	Pediatric Pulmonology	108-115	55	1	2020	Aim: The aim of this study was to investigate the status and effects of vitamin D supplement as adjuvant therapy in the management of respiratory distress syndrome (RDS) in preterm infants. Patient and Methods: Vitamin D was prospectively studied in 196 preterm neonates, 96 of them developed RDS, which further subdivided into three subgroups (subgroup received just conventional therapy, subgroup …	http://onlinelibrary.wiley.com/journal/10.1002/(ISSN)1099-0496	https://dx.doi.org/10.1002/ppul.24552	Full-text screening	Wrong study design
Alizade, P.	A randomized clinical trial of prophylactic effects of vitamin D on different indices of osteopenia of prematurity	Iranian Journal of Public Health	58-63	35	3	2006	Prevention and treatment of the rickets of prematurity is an important aspect of the care of preterm infants. The purpose of this study was to compare the prophylactic effects of different doses of vitamin D on the clinical, biochemical and radiological indices of the rickets of prematurity. In a randomized clinical trial, 68 premature infants (<38 weeks) with birth weight under 2000 g, randomly …	http://ijph.tums.ac.ir/index.php/IJPH/index		Full-text screening	Wrong outcomes
Alizadeh Taheri, Paymaneh	Prophylactic effect of low dose vitamin D in osteopenia of prematurity: a clinical trial study	Acta medica Iranica	671-4	52	9	2014	Osteopenia of prematurity (OOP) is a preventable disease. Improved survival of premature newborns is associated with an increased incidence of OOP. The purpose of this study was to compare the prophylactic effects of two low doses of vitamin D (200 and 400 IU/Day) on the clinical, biochemical and radiological indices of the rickets of prematurity. In a randomized clinical trial, 60 preterm newbor…	https://acta.tums.ac.ir/index.php/acta/article/download/4664/4626		Full-text screening	Wrong outcomes
Aly, Hany	Vitamin D Supplementation and T Cell Regulation in Preterm Infants: A Randomized Controlled Trial	Journal of pediatric gastroenterology and nutrition	607-610	69	5	2019	The objective of this study was to evaluate the effect of 2 different doses of vitamin D on the expression of T regulatory cells (Treg) in premature infants. A double-blind randomized controlled trial was conducted on preterm infants born with gestational age between 28 and 33 weeks. Subjects were randomly assigned to receive 400 or 800 IU/day of vitamin D3 when they achieved 100 mL/kg of enteral…		https://dx.doi.org/10.1097/MPG.0000000000002448	Full-text screening	Wrong outcomes
Anderson-Berry, A.	Dynamics of 3-epi-25-hydroxyvitamin D3 in premature infants during neonatal intensive care unit hospitalization	Clinical Chemistry	S198	60	10 SUPPL. 1	2014	Objective: Evaluate concentrations of 25(OH)D3 and 3-epi-25(OH)D3 in premature infants over time. Relevance: Availability of a valid biomarker to assess vitamin D status of infants is of great clinical importance. The interpretation of 25(OH)D3 in infants is complicated by the presence of a 3-epi-25(OH)D3 isomer that may falsely elevate the 25(OH)D3 concentration, while functional significance of…	https://www.aacc.org/~/media/files/annual-meeting/2014/abstracts/aacc_14_abstractbook_1_combined.pdf?la=en		Full-text screening	Wrong outcomes
Anonymous,	Vitamin E in the prevention of chronic bronchopulmonary dysplasia in low birth weight infants	Nutrition reviews	11-2	37	1	1979				Full-text screening	Wrong study design
Anonymous,	Absorption of intramuscular vitamin E in premature babies. Italian Collaborative Group on Preterm Delivery	Developmental pharmacology and therapeutics	13-21	16	1	1991	Vitamin E (alpha-toxopherol) is widely used, at different dosages and schedules and in different formulations, in neonatal intensive care units to prevent intraventricular hemorrhage, retrolental fibroplasia, bronchopulmonary dysplasia and hemolytic anemia of preterm infants. As part of a wider project to assess the effect of vitamin E, the present study was designed to determine whether the only…			Full-text screening	Wrong study design
Anonymous,	Erratum: Effect of Vitamin D supplementation on recurrent wheezingin black infants who were born preterm: The D-wheeze randomized clinical trial (JAMA - Journal of the American Medical Association (2018) 319:20 (2086-2094) DOI: 10.1001/jama.2018.5729)	JAMA - Journal of the American Medical Association	605	320	6	2018	In the Original Contribution entitled "Effect of VitaminDSupplementationonRecurrentWheezinginBlack InfantsWhoWereBorn Preterm: The D-Wheeze Randomized Clinical Trial,"1 published in the May 22/29, 2018, issue of JAMA, one of the authors, Kristie Ross,MD,MS, had an undisclosed conflict of interest. She recently discovered that Otsuka Pharma/Pharmavite donated the Vitamin D and placebo being used i…	https://jamanetwork.com/journals/jama/articlepdf/2696985/jama_2018_cx_180040.pdf	https://dx.doi.org/10.1001/jama.2018.10664	Full-text screening	Wrong study design
Arad, I. D.	Plasma ascorbic acid levels in premature infants	International journal for vitamin and nutrition research. Internationale Zeitschrift fur Vitamin- und Ernahrungsforschung. Journal international de vitaminologie et de nutrition	50-4	52	1	1982	During gestation the fetus is abundantly provided with vitamin C, but inadequate postnatal provision of the vitamin may lead to early hypoascorbemia. Since premature newborns are often prevented from full alimentation for a considerable length of time, ascorbate deficiency may result. Plasma ascorbate levels of 20 premature newborns were determined during the first two weeks of life. Daily ascorb…			Full-text screening	Wrong study design
Aripova, A. A.	[Use of alpha-tocopherol in the combined treatment of perinatal cerebral hypoxia in premature infants]	Pediatriia	50-2		3	1983				Full-text screening	Wrong patient population
Backstrom, M. C.	Randomised controlled trial of vitamin D supplementation on bone density and biochemical indices in preterm infants	Archives of Disease in Childhood: Fetal and Neonatal Edition	F161-F166	80	3	1999	Aims - To test the hypothesis that a vitamin D dose of 200 IU/kg, maximum 400 IU/day, given to preterm infants will maintain normal vitamin D status and will result in as high a bone mineral density as that attained with the recommended dose of 960 IU/day. Methods - Thirty nine infants of fewer than 33 weeks of gestational age were randomly allocated to receive vitamin D 200 IU/kg of body weight/…		http://dx.doi.org/10.1136/fn.80.3.F161	Full-text screening	Wrong outcomes
Bajcetic, M.	Antioxidative system in the erythrocytes of preterm neonates with sepsis: The effects of vitamin E supplementation	Annals of Clinical Biochemistry	550-556	51	5	2014	Background: Vitamin E is routinely supplemented to preterm babies, including those with neonatal sepsis. Our aim was to examine the effects of neonatal sepsis and vitamin E on antioxidative system (AOS) in the blood. Method(s): A prospective, randomized, open label study involved 65 preterm neonates (control/sepsis - 34/31), which were divided into two subgroups - non-supplemented and supplemente…	http://www.sagepub.com/journalsProdDesc.nav?prodId=Journal202177	https://dx.doi.org/10.1177/0004563213503317	Full-text screening	Wrong patient population
Barekatain, Behzad	Effects of Vitamin E on Neonatal Hyperbilirubinemia in Preterm Newborns	Advanced biomedical research	86	11	101586897	2022	Background: Neonatal jaundice indicates the presence of pigment in the skin and sclera. Vitamin E is an important component of the cellular antioxidant defense system. Here in the present study, we aimed to evaluate and investigate these therapeutic effects., Materials and Methods: This is a randomized clinical trial performed on 100 premature neonates. Group 1 received 10 units of Vitamin E dail…		https://dx.doi.org/10.4103/abr.abr_94_21	Full-text screening	Wrong patient population
Bassiouny, M. R.	A randomized controlled trial on parenteral nutrition, oxidative stress, and chronic lung diseases in preterm infants	Journal of Pediatric Gastroenterology and Nutrition	363-369	48	3	2009	OBJECTIVES: To evaluate the effect of trace elements (TEs), when added to total parenteral nutrition (TPN) solutions, on peroxides load, and to test the hypothesis that protection of TPN from light can decrease peroxides load and is associated with improvement in oxidant-related clinical outcomes in preterm infants. SUBJECTS AND METHODS: A total of 80 preterm infants were randomized to 1 of 4 gro…		https://dx.doi.org/10.1097/MPG.0b013e31818c8623	Full-text screening	Wrong study design
Baylor College of, Medicine	Effect of Vitamin D in Diets of Preterm Infants					2013				Full-text screening	Wrong outcomes
Benn, C. S.	Vitamin A supplementation and BCG vaccination at birth in low birthweight neonates: Two by two factorial randomised controlled trial	BMJ (Online)	636	340	7747	2010	Objective: To investigate the effect of vitamin A supplementation and BCG vaccination at birth in low birthweight neonates. Design(s): Randomised, placebo controlled, two by two factorial trial. Setting(s): Bissau, Guinea-Bissau. Participant(s): 1717 low birthweight neonates born at the national hospital. Intervention(s): Neonates who weighed less than 2.5 kg were randomly assigned to 25 000 IU v…	http://www.bmj.com/cgi/reprint/340/mar09_1/c1101	https://dx.doi.org/10.1136/bmj.c1101	Full-text screening	Wrong intervention
Blanchette, V.	A randomized control trial of vitamin E therapy in the prevention of anemia in low birth weight (LBW) infants	Pediatric Research	No.-995	14	4 II	1980				Full-text screening	Wrong patient population
Bonati, M.	Absorption of intramuscular vitamin E in premature babies	Developmental Pharmacology and Therapeutics	13-21	16	1	1991	Vitamin E (alpha-toxopherol) is widely used, at different dosages and schedules and in different formulations, in neonatal intensive care units to prevent intraventricular hemorrhage, retrolental fibroplasia, bronchopulmonary dysplasia and hemolytic anemia of preterm infants. As part of a wider project to assess the effect of vitamin E, the present study was designed to determine whether the only…		https://dx.doi.org/10.1159/000480550	Full-text screening	Wrong comparator
Bozkurt, O.	Multi-dose vitamin d supplementation in stable very preterm infants: Prospective randomized trial response to three different vitamin D supplementation doses	Early Human Development	54-59	112	(Bozkurt, Uras, Sari, Atay, Sahin, Alkan, Canpolat, Oguz) Department of Neonatology, Zekai Tahir Burak Maternity Teaching Hospital, Ankara, Turkey	2017	Background Preterm newborns are born with lower vitamin D stores. Although vitamin D supplementation is recommended there is no consensus regarding the adequate dose of supplementation for preterm infants. Aims To assess the effect of three different doses of vitamin D supplementation (400, 800 and 1000 IU/d) in preterm infants <= 32 weeks gestation on the prevalence of vitamin D deficiency and 2…	https://www.elsevier.com/locate/earlhumdev	https://dx.doi.org/10.1016/j.earlhumdev.2017.07.016	Full-text screening	Wrong study design
Bravo, M.	[Hemolytic anemia caused by vitamin E deficiency in the low-birth-weight neonate. II. Lack of response to oral vitamin E and recovery with the parenteral form]	Revista chilena de pediatria	193-7	52	3	1981				Full-text screening	Wrong outcomes
Bravo, M.	Prevention of hemolytic anemia associated with vitamin E deficiency in infants of low birth weight: oral and parenteral vitamin E administration		71	25	1 y 2	1982		https://www.cochranelibrary.com/central/doi/10.1002/central/CN-01624057/full		Full-text screening	Unable to locate
Burland, W. L.	Response of low birthweight infant to treatment with folic acid	Archives of disease in childhood	189-94	46	246	1971				Full-text screening	Wrong study design
Cairo, University	Comparison of Two Different Doses of Vitamin D in Preterm Infants					2019				Full-text screening	Wrong outcomes
Caldera, R.	[Treatment of ductus arteriosus in the premature infant with vitamin E]	Presse medicale (Paris, France : 1983)	2030	16	40	1987				Full-text screening	Letter to the editor/unrelated study
Çelik, Fatma Çakmak	Düşük doğum ağırlıklı bebeklere verilen farklı folik asit destek dozlarının değerlendirilmesi	Türk Pediatri Arşivi	210-216	51	4	2016	Aim: The adequacy of 50 mcg folic acid supplementation given to low-birth-weight babies was investigated. The folate levels of the mothers and infants, and breastmilk, and the optimum dose for folic acid supplementation were also investigated. Material and Methods: After obtaining blood from 141 low-birth- weight infants on the 1st day of life for serum and red cell folate levels, the infants wer…	https://search.ebscohost.com/login.aspx?direct=true&db=ccm&AN=120591069&site=ehost-live	10.5152/TurkPediatriArs.2016.4235	Full-text screening	Wrong outcomes
Centre of Postgraduate Medical, Education	Calcium (ca),Phosphorus( P) and 25-hydroxyvitamin D(25OHD) in Infants Born ≤ 32 PMA Gestational Weeks (GA)					2016				Full-text screening	Wrong study design
Chen, H.	Serum vitamin E level in healthy breast-feeding premature infants	Chinese Journal of Contemporary Pediatrics	503-505	7	6	2005	Objective: There is controversy as to whether vitamin E supplementation is essential for healthy breast-feeding premature infants. This study examined the dynamic changes of the serum vitamin E level in healthy breast-feeding premature infants within 30 days after birth. Method(s): Thirty-eighty healthy breast-feeding premature infants were randomized to receive vitamin E supplementation (Interve…			Full-text screening	Wrong outcomes
Clarke, P.	Vitamin K prophylaxis for preterm infants: A randomized, controlled trial of 3 regimens	Pediatrics	e1657-e1666	118	6	2006	OBJECTIVE. Preterm infants may be at particular risk from either inadequate or excessive vitamin K prophylaxis. Our goal was to assess vitamin K status and metabolism in preterm infants after 3 regimens of prophylaxis. METHODS. Infants <32 weeks' gestation were randomized to receive 0.5 mg (control) or 0.2 mg of vitamin K1 intramuscularly or 0.2 mg intravenously after delivery. Primary outcome me…	http://pediatrics.aappublications.org/cgi/reprint/118/6/e1657	https://dx.doi.org/10.1542/peds.2005-2742	Full-text screening	Wrong outcomes
Conway, S. P.	The early anaemia of the premature infant: Is there a place for vitamin E supplementation?	British Journal of Nutrition	105-114	56	1	1986	1. The efficacy of oral vitamin E supplementation in preventing the early anaemia of the premature infant was assessed in a 10-week double-blind trial. Forty-two babies received either a placebo or 5 or 15 mg supplementary vitamin E/d with oral feeding. No infant received less than the recommended vitamin E:polyunsaturated fatty acid (E:PUFA) value of 0.6. No iron supplement was given. 2. Weekly …			Full-text screening	Wrong patient population
Costakos, Dennis T.	Vitamin K Prophylaxis for Premature Infants: 1 mg versus 0.5 mg	Am J Perinatol	485-490	20	08	2003		http://www.thieme-connect.de/products/ejournals/abstract/10.1055/s-2003-45384	10.1055/s-2003-45384	Full-text screening	Wrong outcomes
Coutsoudis, A.	Absorption of high-dose enteral vitamin A in low-birth-weight neonates	South African medical journal = Suid-Afrikaanse tydskrif vir geneeskunde	1337-9	86	10 Suppl	1996	A randomised, double-blind placebo-controlled trial was designed to determine whether high-dose (25,000 IU) enteral vitamin A, to correct deficiency, would be absorbed and well tolerated in low-birth-weight (LBW) neonates. Thirty-five LBW infants (950-1700 g; gestational age 27-36 weeks) were allocated to receive either placebo or vitamin A (25,000 IU) via nasogastric tube on the first day of the…			Full-text screening	Wrong outcomes
Coutsoudis, A.	Effect of vitamin A supplementation on morbidity of low-birth-weight neonates	South African medical journal = Suid-Afrikaanse tydskrif vir geneeskunde	730-6	90	7	2000	BACKGROUND: Low-birth-weight (LBW) infants (< 2,500 g) are at increased risk of respiratory infection in the first few months of life and have low liver stores of vitamin A. As retinol is essential for respiratory epithelial cell differentiation, deficiency could result in pathological changes in the respiratory epithelium, with respiratory problems., OBJECTIVE: A randomised, double-blind, placeb…			Full-text screening	Wrong outcomes
Ehrenkranz, Richard A.	1295 EFFECTIVENESS OF VITAMIN E (E) ADMINISTRATION DURING RESPIRATORY DISTRESS SYNDROME (RDS) IN PREVENTING RETROLENTAL FIBROPLASIA (RLF)	Pediatric Research	659-659	15	4	1981	71 infants with RDS who participated in a randomized double-blind study to evaluate whether E administration could prevent bronchopulmonary dysplasia have been evaluated with indirect ophthalmoscopy and fluorescein angiography of the fundus without knowledge of treatment. Infants received E or the carrier vehicle (P) (0.4 ml/kg, Hoffmann-LaRoche, Inc.) IM at admission to the study and 24, 48 and …	https://doi.org/10.1203/00006450-198104001-01324	10.1203/00006450-198104001-01324	Full-text screening	Wrong patient population
Espinas, J.	[TRIAL OF EARLY ADMINISTRATION OF VITAMIN D IN PREMATURE INFANTS]	Les Cahiers du College de medecine des hopitaux de Paris	776-80	4	7503474, cc8	1963				Full-text screening	Wrong study design
Euctr, N. O.	Nutrition, growth and development among very preterm infants - PRENU					2010	INTERVENTION: Trade Name: SMOF lipid Pharmaceutical Form: Emulsion for injection Trade Name: Soluvit Pharmaceutical Form: Powder for infusion* Trade Name: Vitalipid Pharmaceutical Form: Emulsion for infusion Trade Name: Peditrace Pharmaceutical Form: Product Name: A‐Vitamin 5000 IE/ml olje oppløsning (Ås produksjonlab) Pharmaceutical Form: Oral solution Product Name: Martek oljeløsninger (docosah…	https://www.cochranelibrary.com/central/doi/10.1002/central/CN-01813090/full		Full-text screening	Wrong intervention
Ferlin, M. L. S.	Early anemia of prematurity	Nutrition Research	1161-1173	18	7	1998	The objective of the present investigation was to study the effect of early prophylactic enteral administration of elemental iron, as ferrous sulfate, at the dose of 4 mg/kg/day to preterm neonates with a birth weight of less than 1600 g and a gestational age of 35 weeks, on early anemia of prematurity, and to determine the need for vitamin E supplementation (25 IU/day). Forty neonates were divid…		https://dx.doi.org/10.1016/S0271-5317%2898%2900097-9	Full-text screening	Wrong patient population
Fermanian, J.	Vitamin E versus placebo: a double blind comparative trial in the low birth weight infant in the 7th week of life. COMPARAISON EN DOUBLE AVEUGLE DE LA VITAMINE E AU PLACEBO DANS LA PREVENTION DE L'ANEMIE DE L'ENFANT DE FAIBLE POIDS DE NAISSANCE A LA 7e S		245‐254	16	2	1976	alpha tocopherol and placebo were compared by a double blind trial to study their preventive effect on secondary anemia in a sample of low birth weight (< or =2,500 g) infants. In the 7th week of life, hematological data from each of the 2 groups of infants (receiving vitamin E or placebo) were compared either by covariance analysis or by the t test of comparison of means. The infants who were gi…	https://www.cochranelibrary.com/central/doi/10.1002/central/CN-00191778/full		Full-text screening	Wrong patient population
Fermanian, J.	[Double blind study of vitamin E compared to placebo in the prevention of anemia in the low birth weight infant during the 7th week of life: therapeutic study]	Nouvelle revue francaise d'hematologie; blood cells	245-54	16	2	1976	alpha-tocopherol and placebo were compared by a double-blind trial to study their preventive effect on secondary anemia in a sample of low birth weight (less than or equal 2,500 g) infants. In the 7th week of life, hematological data from each of the two groups of infants (receiving vitamin E or placebo) were compared either by covariance analysis or by the t test of comparison of means. The infa…			Full-text screening	Wrong patient population
Finch, C.	Very low birth weight infant mineral and bone health outcomes with vitamin D supplementation: Double-blind, randomized clinical efficacy trial	Journal of Investigative Medicine	572-573	62	2	2014	Purpose of Study: The vitamin D (vitD) dose to optimize preterm infant health is unknown. Currently, AAP recommends 400 IU/day. This study evaluated whether infants receiving a supplemental 400 IU/day above standard preterm infant vitD supplementation differed in mineral and bone health from infants receiving placebo. Methods Used: Appropriate weight for age, black and white, very low birth weigh…		https://dx.doi.org/10.231/JIM.0000000000000055	Full-text screening	Wrong outcomes
Garabedian, M.	[Derivatives and analogs of vitamin D in pediatric therapeutics]	Archives francaises de pediatrie	345-50	35	4	1978				Full-text screening	Wrong study design
Garofoli, F.	Oral vitamin A supplementation for ROP prevention in VLBW preterm infants	Italian Journal of Pediatrics	77	46	1	2020	Vitamin A administration may decrease any stage of retinopathy of prematurity (ROP) in preterm infants. To evaluate whether vitamin A oral supplementation could be preventive in ROP incidence and severity in VLBW infants, we compared results from 31 preterm infants, (< 1500 g or < 32 weeks) who, during a previous investigation, prospectively received 3000 UI/kg/die oral retinol palmitate drops, f…	http://www.ijponline.net/	https://dx.doi.org/10.1186/s13052-020-00837-0	Full-text screening	Wrong study design
Gavinelli, R.	[Vitamin prophylaxis for immature infant anemia (author's transl)]	Acta vitaminologica et enzymologica	163-70	2	5-6	1980	The cause of the Premature Infant Anemia (PIA) is mainly an insufficient erythropoiesis, a shorter mean-life of the red cells and in increased hemolysis. On these basis of prophylaxis has been attempted by treating newborns with folic acid, alpha-tocopherol and vitamins B1, B2, B6 and C. 208 premature babies have been treated (birth weight higher than 1750 nr. 171; birth weight less than 1750 nr.…			Full-text screening	Unable to locate
Goldsobel, A.	Effect of Vitamin D supplementation on recurrent wheezing in black infants who were born preterm: The D-wheeze randomized clinical trial	Pediatrics	S250-S251	142	Supplement 4	2018		http://pediatrics.aappublications.org/content/142/Supplement_4	https://dx.doi.org/10.1542/peds.2018-2420PPP	Full-text screening	Wrong study design
Graeber, J. E.	The use of intramuscular vitamin E in the premature infant. Optimum dose and iron interaction	The Journal of pediatrics	282-4	90	2	1977		https://www.jpeds.com/article/S0022-3476(77)80651-3/pdf		Full-text screening	Wrong outcomes
Gross, S. J.	Vitamin E and neonatal bilirubinemia	Pediatrics	321-3	64	3	1979	A study was designed to determine the effect of vitamin E on bilirubinemia in the preterm infant. Twenty infants with birth weight between 1,000 and 1,500 gm and 20 infants with birth weights between 1,501 and 2,000 gm were studied. Half the infants in each birth weight group received vitamin E administered intramuscularly in a total dose of 50 mg/kg during days 1 to 3 of life; the remaining infa…			Full-text screening	Wrong outcomes
Gross, S. J.	Vitamin E and neonatal hemolysis	Pediatrics	995-7	59 Suppl	6 Pt 2	1977	A study was designed to determine if the presence of vitamin E deficiency during the first week of life played a contributory role in the shortened red cell life span observed in the premature infant. Carboxyhemoglobin values were used as an index of hemolysis. Ten infants received vitamin E administered intramuscularly in a total dose of 125 mg/kg during days 3 to 7 of life; ten infants served a…			Full-text screening	Wrong patient population
Gutcher, G. R.	Early intravenous correction of vitamin E deficiency in premature infants	Journal of pediatric gastroenterology and nutrition	604-9	4	4	1985	We undertook to determine the efficacy of intravenous alpha-tocopheryl acetate in rapidly correcting the vitamin E deficiency of the premature infant. Twenty-nine infants were assigned to either a control or treatment group. The latter group received a median intravenous dose of 3 IU/kg/day alpha-tocopheryl acetate as MVI-12 (USV Pharmaceuticals, Inc.). On days 1, 2, 3, 7, 14, and 21, plasma toco…			Full-text screening	Wrong outcomes
Haiden, N.	Effects of a combined therapy of erythropoietin, iron, folate, and vitamin B12 on the transfusion requirements of extremely low birth weight infants	Pediatrics	2004-2013	118	5	2006	OBJECTIVES. Erythropoietin is frequently administered to premature infants to stimulate erythropoiesis. The primary goal of erythropoietin therapy is to reduce transfusions, but the efficacy of erythropoietin has not been convincingly demonstrated in this regard. The aim of this trial was to investigate whether combined administration of vitamin B12, folic acid, iron, and erythropoietin could dec…	http://pediatrics.aappublications.org/cgi/reprint/118/5/2004	https://dx.doi.org/10.1542/peds.2006-1113	Full-text screening	Wrong study design
Hanson, C.	Vitamin D metabolism in the premature newborn: A randomized trial	Clinical Nutrition	835-841	35	4	2016	Background & aims: Vitamin D status during infancy has been associated with important pediatric health outcomes; however concentrations of many vitamin D metabolites in premature infants are not yet described. The objective of this study was to evaluate concentrations of 25(OH)D3, 24,25(OH)2D3, and 3-epi-25(OH)D3 in premature infants. Method(s): 32 infants <32 weeks gestation were randomized to r…	http://www.elsevier-international.com/journals/clnu/	https://dx.doi.org/10.1016/j.clnu.2015.07.023	Full-text screening	Wrong outcomes
Hanson, C.	Response of Vitamin D binding protein and free Vitamin D concentrations to Vitamin D supplementation in hospitalized premature infants	Journal of Pediatric Endocrinology and Metabolism	1107-1114	28	9-10	2015	Objective: The objective of this study was to evaluate the relationship between 25(OH)D, Vitamin D Binding Protein (DBP), and free vitamin D in premature infants. Method(s): Thirty-two infants <32 weeks' gestation were randomized to two different levels of vitamin D3 supplementation (400 vs. 800 IU/day). 25(OH)D levels were measured by LC-MS/MS; DBP was measured by validated ELISA. Free vitamin D…	http://www.reference-global.com/loi/jpem	https://dx.doi.org/10.1515/jpem-2015-0089	Full-text screening	Wrong outcomes
Hibbs, A. M.	Effect of Vitamin D supplementation on recurrent wheezing in black infants who were born preterm the D-Wheeze randomized clinical trial	JAMA - Journal of the American Medical Association	2086-2094	319	20	2018	IMPORTANCE Black infants born preterm face high rates of recurrent wheezing throughout infancy. Vitamin D supplementation has the potential to positively or negatively affect wheezing through modulation of the pulmonary and immune systems. OBJECTIVE To assess the effectiveness of 2 Vitamin D dosing strategies in preventing recurrent wheezing. DESIGN, SETTING, AND PARTICIPANTS A randomized clinica…	https://jamanetwork.com/journals/jama/articlepdf/2681745/jama_hibbs_2018_oi_180047.pdf	https://dx.doi.org/10.1001/jama.2018.5729	Full-text screening	Wrong study design
Hittner, H. M.	Retrolental fibroplasia and vitamin E in the preterm infant - Comparison of oral versus intramuscular: Oral administration	Pediatrics	238-249	73	2	1984	To evaluate the efficay of four early intramuscular injections of vitamin E in addition to continuous minimal oral vitamin E supplementation, 168 very low-birth-weight infants (<=1,500 g) have enrolled in a randomized, double-masked. clinical study. All infants received vitamin E orally, 100 mg/kg/d. In addition, on days 1, 2, 4, and 6, seventy-nine infants received vitamin E intramuscularly, 15,…			Full-text screening	Wrong study design
Hosseini, M. B.	Calcitriol versus Cholecalciferol on Biochemical Markers of Metabolic Bone Disease in Very Low Birth Weight Infants: A Randomized Clinical Trial	Pharmaceutical Sciences	94-100	28	1	2022	Background: About 55% of extremely-low-birth-weight (birth weight < 1000 g) and 23% of very-low-birth-weight infants (birth weight < 1500 g) suffer from metabolic bone disease (MBD). There are limited data on the use of calcitriol (1, 25-dihydroxycholecalciferol) to prevent or treat MBD in preterm infants. Therefore, this study aimed to compare the preventive effect of calcitriol and cholecalcife…	https://ps.tbzmed.ac.ir/Archive/28/1	https://dx.doi.org/10.34172/PS.2021.31	Full-text screening	Wrong outcomes
Humphrey, J. H.	Impact of neonatal vitamin A supplementation on infant morbidity and mortality	Journal of Pediatrics	489-496	128	4	1996	Objective: To determine whether vitamin A supplementation at birth could reduce infant morbidity and mortality. Study design: We conducted a placebo- controlled trial among 2067 Indonesian neonates who received either 52 mumol (50,000 IU) orally administered vitamin A or placebo on the first day of life. Infants were followed up at 1 year to determine the impact of this intervention on infant mor…		https://dx.doi.org/10.1016/S0022-3476%2896%2970359-1	Full-text screening	Wrong patient population
Jprn, Umin	Biotin supplement for very low birth weight infant					2017	Inclusion criteria: Exclusion criteria: congenital malformation syndrome abnormalities of chromosome <Condition>very low birth weight infant </Condition> oral supplementation of biotin 0.5mg once a day from the third day of life to the day of discharge late onset metabolic acidosis for 3-8 weeks of age mortality at discharge neurological morbidity at the age of two years	https://center6.umin.ac.jp/cgi-open-bin/ctr_e/ctr_view.cgi?recptno=R000028830		Full-text screening	Wrong study design
Kendall, A. C.	Folic acid in low birthweight infants		736‐738	49	9	1974		https://www.cochranelibrary.com/central/doi/10.1002/central/CN-00548802/full		Full-text screening	Wrong patient population
Kishore, S. S.	Study of daily vitamin D supplementation in preterm infants: A randomized trial	Journal of Pediatric Gastroenterology and Nutrition	1167	68	Supplement 1	2019	Introduction: Vitamin D deficiency is common among preterm infants due to decreased transplacental transfer from deficient mothers and may also have a higher requirement. Lack of evidence and the consequent disparate recommendationsresulted in varying practices among treating physicians. Therefore, we planned this randomized trial to determine the optimal dose of vitaminD supplementation in prete…		https://dx.doi.org/10.1097/MPG.0000000000002403	Full-text screening	Wrong outcomes
Kitajima, Hiroyuki	Long-term alpha-tocopherol supplements may improve mental development in extremely low birthweight infants	Acta paediatrica (Oslo, Norway : 1992)	e82-9	104	2	2015	AIM: Methods to improve the mental development of extremely low birthweight (ELBW) children are currently lacking. We assessed the effects of long-term supplementation of alpha-tocopherol on the neurological development of 259 school-aged ELBW children., METHODS: Extremely low birthweight participants were divided into three groups: group A with no alpha-tocopherol supplementation (n = 121); grou…		https://dx.doi.org/10.1111/apa.12854	Full-text screening	Wrong study design
Kolodziejczyk, A.	MOnitored supplementation of VItamin D in preterm infants (MOSVID trial): Study protocol for a randomised controlled trial	Trials	424	18	1	2017	Background: The pivotal role of vitamin D (vit D) in skeletal health is well known. Neonatal vit D storage at birth is dependent on maternal levels, and newborns receive 50-70% of their mother's 25-hydroxyvitamin D [25(OH)D]. Deficiency of vit D can lead to prematurity bone disease, with an incidence of up to 55% in infants weighing<1000g. The aim of this study is to assess the effectiveness of m…	http://www.trialsjournal.com/home/	https://dx.doi.org/10.1186/s13063-017-2141-y	Full-text screening	Wrong outcomes
Kolodziejczyk-Nowotarska, A.	Monitored supplementation of vitamin d in preterm infants: A randomized controlled trial	Nutrients	3442	13	10	2021	Appropriate supplementation of vitamin D can affect infections, allergy, and mental and behavioral development. This study aimed to assess the effectiveness of monitored vitamin D sup-plementation in a population of preterm infants. 109 preterm infants (24 0/7-32 6/7 weeks of gesta-tion) were randomized to receive 500 IU vitamin D standard therapy (n = 55; approximately 800- 1000 IU from combined…	https://www.mdpi.com/2072-6643/13/10/3442/pdf	https://dx.doi.org/10.3390/nu13103442	Full-text screening	Wrong outcomes
Landman, J.	Comparison of enteral and intramuscular vitamin A supplementation in preterm infants	Early human development	163-70	30	2	1992	Vitamin A deficiency associated with preterm delivery is not readily reversible using the recommended supplement of 1500 IU per day. It has been reported that 2000 IU of intramuscular vitamin A administered on alternate days for 28 days will correct the deficiency. The objective of this study was to compare this regime with the practice in our nursery of giving 5000 IU of vitamin A per day with t…	https://www.sciencedirect.com/science/article/abs/pii/0378378292901435?via%3Dihub		Full-text screening	Wrong study design
Lindberg, T.	[Supply of vitamins and iron to premature babies]	Lakartidningen	3260-2	70	38	1973				Full-text screening	Wrong study design
Livingston, A. Conrad B. Watterberg K. L.	A Quality Improvement (QI) Project To Reduce Bronchopulmonary Dysplasia (BPD) in Very Low Birth Weight (VLBW) Infants Born at Altitude: effect of Institution of a Standard Protocol for Vitamin A Supplementation					2011		https://www.cochranelibrary.com/central/doi/10.1002/central/CN-00832151/full		Full-text screening	Unable to locate
Lo, S. S.	Vitamin E and haemolytic anaemia in premature infants	Archives of disease in childhood	360-5	48	5	1973				Full-text screening	Wrong intervention
Londhe, V. A.	Vitamin a supplementation in extremely low-birth-weight infants: Subgroup analysis in small-for-gestational-age infants	American Journal of Perinatology	771-779	30	9	2013	Objective Preterm infants with intrauterine growth restriction are at increased risk of respiratory distress syndrome and bronchopulmonary dysplasia (BPD). A randomized clinical trial by the Eunice Kennedy Shriver National Institute of Child Health and Human Development (NICHD) Neonatal Research Network demonstrated that vitamin A supplementation in extremely low-birth-weight (ELBW) preterm infan…	https://www.ncbi.nlm.nih.gov/pmc/articles/PMC3923571/pdf/nihms550266.pdf	https://dx.doi.org/10.1055/s-0032-1333410	Full-text screening	Wrong study design
Ma, L.	A comparative analysis of the efficacy of two vitamin D supplementation regimens in preterm infants: A prospective randomized controlled study	Chinese Journal of Contemporary Pediatrics	1061-1065	22	10	2020	Objective To study the effect of different vitamin D supplementation regimens on the nutritional status of vitamin D on day 28 after birth in preterm infants with a gestational age of <34 weeks. Methods A total of 59 preterm infants with a gestational age of <34 weeks who were born from October 2018 to October 2019 were enrolled and divided into an observation group with 30 infants and a control …	http://www.zgddek.com/EN/abstract/abstract25096.shtml	https://dx.doi.org/10.7499/j.issn.1008-8830.2005062	Full-text screening	Wrong intervention
Mawer, E. B.	Vitamin D nutrition and vitamin D metabolism in the premature human neonate	Clinical endocrinology	641-9	25	6	1986	The effect of supplementation with daily doses of vitamin D2 (1000 IU or 3000 IU, 25-75 micrograms, 63-189 nmol) has been studied in 39 premature neonates, initial gestational age 25-32 weeks. The initial mean plasma 25-hydroxyvitamin D was 25.8 nmol/l (10.3 ng/ml) but in 12 infants, most of whom were born in the winter months, the level was less than 15 nmol/l (6 ng/ml), and in seven babies plas…			Full-text screening	Wrong outcomes
Monaco, W. A.	Ultrastructural evaluation of the retina in retinopathy of prematurity and correlations with vitamin E therapy	Current eye research	123-39	2	2	1983	Histological evidence of retinal damage associated with the clinical observation of Retinopathy of Prematurity (ROP) grade III was documented in preterm infants receiving the minimum dosage of vitamin E recommended by the American Academy of Pediatrics (5 mg/kg/day), and exposed to high concentration/duration of oxygen at birth. Matched infants that were provided a higher oral dosage of vitamin E…			Full-text screening	Wrong study design
Natarajan, Chandra Kumar	Trial of daily vitamin D supplementation in preterm infants	Pediatrics	e628-34	133	3	2014	OBJECTIVE: To compare the effect of 800 vs 400 IU of daily oral vitamin D3 on the prevalence of vitamin D deficiency (VDD) at 40 weeks' postmenstrual age (PMA) in preterm infants of 28 to 34 weeks' gestation., METHODS: In this randomized double-blind trial, we allocated eligible infants to receive either 800 or 400 IU of vitamin D3 per day (n = 48 in both groups). Primary outcome was VDD (serum 2…	https://publications.aap.org/pediatrics/article-abstract/133/3/e628/32301/Trial-of-Daily-Vitamin-D-Supplementation-in?redirectedFrom=fulltext	https://dx.doi.org/10.1542/peds.2012-3395	Full-text screening	Wrong outcomes
Nct,	Vitamin E for Extremely Preterm Infants					2010	Intraventricular hemorrhage (IVH) ‐‐ bleeding into the brain's ventricular system ‐‐ is one of the most common complications of prematurity, affecting an estimated 10‐40% of very low birth weight (<1500 g) infants born at less than 35 weeks of gestation. Mortality from severe (high‐grade) IVH is 27‐50%. Severe IVH can result in developmental delays and life‐long neurological deficits, including c…	https://www.cochranelibrary.com/central/doi/10.1002/central/CN-02030013/full		Full-text screening	Wrong outcomes
Nct,	Vitamin E for Extremely Preterm Infants					2010	&#x0D; Inclusion Criteria:&#x0D; &#x0D; - Less than 27 completed weeks gestational age&#x0D; &#x0D; - Birth weight less than 1,000 grams&#x0D; &#x0D; - Inborn infants&#x0D; &#x0D; Exclusion Criteria:&#x0D; &#x0D; - Infant's treatment will be limited based on poor prognosis&#x0D; &#x0D; - Umbilical cord or blood pH below 7.0&#x0D; &#x0D; - Antenatally diagnosed brain abnormality, including hemorrh…	https://clinicaltrials.gov/ct2/show/NCT01193270
Nct,	Serum 25(OH)D Levels, Supplemental Vitamin D, and Parathyroid Hormone Levels in Premature Infants					2011	The specific aims of this study are to determine levels of vitamin D supplementation to achieve goal serum 25(OH)D levels of 30 ng/mL, and to define serum 25(OH)D levels required to achieve suppression of parathyroid hormone in preterm newborn infants hospitalized in the Nebraska Medical Center Newborn Intensive Care Nursery (NICU). In this randomized, controlled trial, infants 23 weeks gestation…	https://www.cochranelibrary.com/central/doi/10.1002/central/CN-01533821/full		Full-text screening	Wrong outcomes
Papagaroufalis, C.	A trial of vitamin A supplementation for the prevention of bronchopulmonary dysplasia (BPD) in very-low-birth-weight (VLBW) infants		518A	23		1988		https://www.cochranelibrary.com/central/doi/10.1002/central/CN-00510693/full		Full-text screening	Unable to locate
Phelps, D. L.	Tocopherol efficacy and safety for preventing retinopathy of prematurity: A randomized, controlled, double-masked trial	Pediatrics	489-500	79	4	1987	To test the efficacy and safety of vitamin E in preventing retinopathy of prematurity, 287 infants with birth weights of less than 1.5 kg or gestational ages of less than 33 weeks were enrolled within 24 hours of birth in a randomized, double-masked trial of IV, followed by oral, placebo v tocopheral (adjusted to plasma levels of 3 to 3.5 mg/dL). In the 196 infants completing ophthalmic follow-up…			Full-text screening	Wrong study design
Pittard, Iii W. B.	How much vitamin D for neonates?	American Journal of Diseases of Children	1147-1149	145	10	1991	To assess the adequacy of different dosages of neonatal vitamin D, 25-hydroxyvitamin D serum concentrations were longitudinally monitored in 27 low-birth-weight and 25 full-term well infants from birth to 16 weeks after delivery. The infants were randomly assigned to receive either 10 mug/d (400 IU/d) or 20 mug/d (800 IU/d) of vitamin D or 0.85 or 1.5 mug/d of 25-hydroxyvitamin D3. In each infant…			Full-text screening	Wrong outcomes
Porcelli, Peter J.	A modified vitamin regimen for vitamin B2, A, and E administration in very-low-birth-weight infants	Journal of pediatric gastroenterology and nutrition	392-400	38	4	2004	INTRODUCTION: Very-low-birth-weight (VLBW; birth weight, <1,500 g) infants receive preterm infant formulas and parenteral multivitamin preparations that provide more riboflavin (vitamin B2) than does human milk and more than that recommended by the American Society of Clinical Nutrition. VLBW infants who are not breast-fed may have plasma riboflavin concentrations up to 50 times higher than those…			Full-text screening	Wrong intervention
Powers, H. J.	Does vitamin C intake influence the rate of tyrosine catabolism in premature babies?	Annals of Nutrition and Metabolism	166-173	38	3	1994	A study was conducted to investigate the relationship between vitamin C intake and the rate of tyrosine catabolism in premature babies. A 13C tyrosine breath test was developed for the measurement of tyrosine catabolism. Premature babies were randomly allocated to receive a daily intake of vitamin C which ranged from 8 to 100 mg/kg body weight, for 5 days. Tyrosine catabolism was measured at the …			Full-text screening	Wrong outcomes
Robbins, S. T.	Early vs delayed vitamin A supplementation in very-low-birth-weight infants	JPEN. Journal of parenteral and enteral nutrition	220-5	17	3	1993	The purpose of this trial was to test the hypothesis that vitamin A adequacy may decrease the incidence of bronchopulmonary dysplasia (BPD) in very-low-birth-weight infants. Serum vitamin A levels were measured and the effects of two regimens of vitamin A supplementation on the incidence of BPD were compared. There were 24 infants in each of two groups with a mean birth weight less than 1000 g, a…	https://aspenjournals.onlinelibrary.wiley.com/doi/abs/10.1177/0148607193017003220		Full-text screening	Wrong comparator
Roberts, P. M.	Effect of folic acid treatment on premature infants	Archives of disease in childhood	631-4	47	254	1972				Full-text screening	Wrong study design
Rosenbaum, A. L.	Retinal hemorrhage in retinopathy of prematurity associated with tocopherol treatment	Ophthalmology	1012-1014	92	8	1985	Two hundred eighty-seven infants were enrolled in a double masked, randomized, placebo controlled trial of early parenteral tocopherol given from day one. Among the 232 survivors with ophthalmologic follow-up, retinal hemorrhages occurred more frequently in the tocopherol group (16/111; 14.4%) than in the placebo group (8/121; 6.6%). The development of retinal hemorrhages correlated strongly with…		http://dx.doi.org/10.1016/S0161-6420(85)33912-X	Full-text screening	Wrong patient population
Rubin, L. P.	Effect of carotenoid supplementation on plasma carotenoids, inflammation and visual development in preterm infants		418‐424	32	6	2012	OBJECTIVE: Dietary carotenoids (lutein, lycopene and β‐carotene) may be important in preventing or ameliorating prematurity complications. Little is known about carotenoid status or effects of supplementation. STUDY DESIGN: This randomized controlled multicenter trial compared plasma carotenoid levels among preterm infants (n=203, <33 weeks gestational age) fed diets with and without added lutein…	https://www.cochranelibrary.com/central/doi/10.1002/central/CN-00972348/full	10.1038/jp.2011.87	Full-text screening	Wrong outcomes
Rush, M. G.	Intramuscular versus enteral vitamin A supplementation in very low birth weight neonates	Journal of Pediatrics	458-462	125	3	1994	We conducted a randomized trial in very low birth weight neonates (n = 51) to determine whether vitamin A supplementation by enteral administration would increase plasma vitamin A concentrations to the same degree as by intramuscular administration. Mean plasma vitamin A concentrations were significantly higher in the intramuscular-administration group than in the enteral-administration group by …			Full-text screening	Wrong study design
Salle, B. L.	Early oral administration of vitamin D and its metabolites in premature neonates. Effect on mineral homeostasis	Pediatric Research	75-78	16	1	1982	For five days, three groups of six premature infants each were fed human milk and given a daily dosage of one of the following: vitamin D3 (30 mug), 25-OH D3 (10 mug) and 1,25-OH D3 (0.5 mug). The infants in the groups were matched for gestational age and birthweight. Administration of 25-OH D3 or 1,25-(OH)2 D3 did not significantly modify the course of early neonatal hypocalcemia as compared wit…			Full-text screening	Wrong patient population
Scalamandre, A.	Tocopherol administration and hemolysis in low birth weight newborns	Rivista Italiana di Pediatria	840-848	21	6	1995	Vitamin E, the most important lipid antioxidant, is able to stop the free radicals from degradating polyunsaturated fatty acids of biomembranes. Low birth-weight newborns show less quantities of vitamin E than term healty newborns. The vitamin E can be useful to those newborns affected by many neonatal diseases, favoured or worsened by oxygen-free radicals. In order to value, during the first wee…			Full-text screening	Wrong patient population
Schmiedchen, B.	Vitamin A in serum and urine of premature infants	Nieren- und Hochdruckkrankheiten	125	41	3	2012	Aim: Vitamin A is involved in the regulation of lung growth and development and supports the integrity and repair of respiratory epithelium after injury. Preterm infants (born before the 37th week of gestation) have a low vitamin A status at birth, which is associated with an increased risk of developing chronic lung diseases. Furthermore, a deficiency of this micronutrient could be intensified b…	http://www.dustri.com/nc/de/deutschsprachige-zeitschriften/mag/nieren-und-hochdruckkrankheiten.html	https://dx.doi.org/10.5414/NHX01425	Full-text screening	Wrong outcomes
Schmiedchen, B.	Effect of vitamin A supplementation on the urinary retinol excretion in very low birth weight infants	European Journal of Pediatrics	365-372	175	3	2016	Despite high-dose vitamin A supplementation of very low birth weight infants (VLBW, <1500 g), their vitamin A status does not improve substantially. Unknown is the impact of urinary retinol excretion on the serum retinol concentration in these infants. Therefore, the effect of high-dose vitamin A supplementation on the urinary vitamin A excretion in VLBW infants was investigated. Sixty-three VLBW…	https://link.springer.de/link/service/journals/00431/index.htm	https://dx.doi.org/10.1007/s00431-015-2647-9	Full-text screening	Wrong study design
Shenal, J. P.	Sequential evaluation of plasma retinol-binding protein response to vitamin a administration in very-low-birth-weight neonates	Biochemical and Molecular Medicine	67-74	54	1	1995	Vitamin A (retinol) deficiency is associated with impaired healing from lung injury in very-low-birth-weight (VLBW) neonates susceptible to bronchopulmonary dysplasia (BPD). Vitamin A supplementation from birth may ameliorate this adverse outcome. We hypothesized that plasma retinol-binding protein (RBP) response to vitamin A administration, which provides a dynamic measure of vitamin A status, m…		https://dx.doi.org/10.1006/bmme.1995.1010	Full-text screening	Wrong study design
Suzuki, S.	[Changes brought about in blood coagulation in the newborn by administration of vitamin K2. I. Studies of the physiology of coagulation (author's transl)]	Zeitschrift fur Kinderheilkunde	245-54	115	3	1973				Full-text screening	Wrong study design
Tamai, A.	Effects of orally administered vitamins E and B2 on retinopathy of prematurity	Yonago Acta Medica	1-10	33	1	1990	Both vitamin E (tocopherol acetate 50 mg/kg/day) and vitamin B2 (riboflavin tetrabutyrate 2 mg/kg/day) were orally administered to 468 low-birth-weight infants (936 eyes), of less than 2500 g each, 3 times a day, from soon after birth and for at least 3 weeks. The minimum observation period was 6 months after birth. According to an international classification of retinopathy of prematurity (ROP) …			Full-text screening	Wrong patient population
Tancredi, F.	[Treatment of early anemia of the premature infant with vitamin E]	La Pediatria	571-8	76	4	1968				Full-text screening	Wrong study design
Taylor, S.	Very low birth weight infant vitamin D supplementation: Double-blind, randomized clinical efficacy trial	FASEB Journal		28	1 SUPPL. 1	2014	Objective: To evaluate whether infants receiving a supplemental 400 IU/day above standard preterm infant vitamin D (vitD) supplementation differed in mineral and bone health from infants receiving placebo. Method(s): Very low birth weight (VLBW) infants with plasma 25-hydroxyvitamin D [25(OH)D] < 20 ng/ml (vitD deficiency) were enrolled within 3 days of birth and randomized to active (400 IU/day …	http://www.fasebj.org/content/28/1_Supplement/828.13.abstract?sid=0badd2c0-0175-4ba4-b944-50e72f711b78		Full-text screening	Wrong outcomes
Tergestina, M.	A randomized double-blind controlled trial comparing two regimens of vitamin D supplementation in preterm neonates	Journal of perinatology : official journal of the California Perinatal Association	763-7	36	9	2016	OBJECTIVE: To compare the efficacy of 400 vs 1000 IU oral vitamin D supplementation in preterm neonates of 27 to 34 weeks gestation., METHODS: This double-blind randomized controlled trial allocated preterm babies to receive either 400 or 1000 IU of vitamin D3 (n=60 in each group). Primary outcome was prevalence of vitamin D insufficiency (serum vitamin D levels<20 ng ml(-1)) at 40 weeks of corre…	https://www.nature.com/articles/jp201670	https://dx.doi.org/10.1038/jp.2016.70	Full-text screening	Wrong outcomes
Vakrilova, L.	[The effects of intramuscular and oral prophylaxis with vitamin K on the coagulation status of low-weight newborn infants]	Akusherstvo i ginekologiia	12-4	34	1	1995	The present prospective study carried out in 1993 in the SFH "Maichin Dom"--Sofia, includes newborn infants with birth weight below 2500 g. and aims to compare the effect of the prophylaxis of the haemorrhagic disease of the newborn by intramuscular and peroral application of vit. K. For this purpose some coagulation screening tests were followed out in intervals of 4-5 days during the first two …			Full-text screening	Wrong study design
Wan, L.	[Effects of folic acid and vitamin B12 in the enhanced preterm infants' hematopoiesis by intensified erythropoietin]	Zhonghua er ke za zhi. Chinese journal of pediatrics	216-217	47	3	2009				Full-text screening	Wrong study design
Werkman, S. H.	Effect of vitamin A supplementation of intravenous lipids on early vitamin A intake and status of premature infants	American Journal of Clinical Nutrition	586-592	59	3	1994	Preterm infants were randomly assigned to receive routine vitamin A supplementation (Regular A) or additional vitamin A in intravenous lipids (High A). Because infants with bronchopulmonary dysplasia (BPD) have poorer vitamin A status than infants who do not develop BPD, High A and Regular A infants were divided by BPD (no or yes) before determining the effects of treatment on intake and plasma c…		http://dx.doi.org/10.1093/ajcn/59.3.586	Full-text screening	Wrong outcomes
Wijewardene, K.	Does vitamin E prevent retinopathy of prematurity in low birth weight babies?	The Ceylon medical journal	37-9	35	2	1990				Full-text screening	Wrong study design
Wolf, H.	[The requirements of vitamin D (cholecalciferol) and of 25-hydrocalciferol (25HCC) in premature children during their early life (author's transl)]	Klinische Padiatrie	331-41	187	4	1975	The necessary daily amount of vitamin D3 in premature infants was calculated by Hovels and his group as being 25 mcg (1000 I.U.). This was in agreement with our own investigations. Without vitamin D3, however, the incidence of rikkets in premature and small-for-dates newborns occurred usually at the beginning of the second month of life. Clinical signs of rickets are still absent at this time, wh…			Full-text screening	Wrong patient population
Zecca, E.	[Prevention of hypocalcemia in low-birth-weight newborn infants: a comparative clinical study on the efficacy of ergocalciferol (Vit. D2) and calcifediol (Vit. 25(OH)D3)]	Minerva pediatrica	185-8	42	5	1990	During the first week of life, 400 IU per day of 25(OH)D3 were given to 126 preterm and 112 full-term, small for date newborn infants, while 1000 UI per day of Vitamin D2 were given to 18 preterm and 27 full-term, small for date newborn infants, in order to compare their effectiveness for the prevention of neonatal hypocalcemia. 67 preterm and 67 full-term newborns were included in the control gr…			Full-text screening	Wrong patient population
Zipursky, A.	Oral vitamin E supplementation for the prevention of anemia in premature infants: a controlled trial	Pediatrics	61-8	79	1	1987	Serum vitamin E levels are reduced in newborn infants. It has been reported that this deficiency is responsible, in part, for the development of anemia in premature infants during the first 6 weeks of life. The efficacy of vitamin E supplementation for the prevention of anemia in premature infants has been studied in a randomized, controlled, and blinded trial. Premature infants whose birth weigh…			Full-text screening	Wrong outcomes
Zipursky, A.	Effect of vitamin E therapy on blood coagulation tests in newborn infants	Pediatrics	547-550	66	4	1980	A double-blind randomized trial of vitamin E therapy was conducted in premature infants whose birth weight was less than 1,500 g. Treated infants received 25 mg of vitamin E daily by mouth for the first six weeks of life. Detailed studies of plasma coagulation factors were performed prior to therapy and at days 7 and 42. None of the factors differed significantly between the treated and control g…			Full-text screening	Wrong outcomes
Ambalavanan, N.	Vitamin A supplementation for extremely low birth weight infants: outcome at 18 to 22 months	Pediatrics	e249-254	115	3	2005	BACKGROUND: A National Institute of Child Health and Human Development Neonatal Research Network randomized trial showed that vitamin A supplementation reduced bronchopulmonary dysplasia (O2 at 36 weeks' postmenstrual age) or death in extremely low birth weight (ELBW) neonates (relative risk [RR]: 0.89). As with postnatal steroids or other interventions, it is important to ensure that there are n…	https://publications.aap.org/pediatrics/article-abstract/115/3/e249/67268/Vitamin-A-Supplementation-for-Extremely-Low-Birth?redirectedFrom=fulltext		Included
Ambalavanan, N.	A comparison of three vitamin a dosing regimens in extremely-low-birth-weight infants	Journal of Pediatrics	656-661	142	6	2003	Objective: Vitamin A supplementation reduces bronchopulmonary dysplasia (BPD)/death in extremely low birth weight neonates. It was hypothesized that compared with the standard regimen of 5000 IU 3 times per week for 4 weeks, (1) a higher dose (10,000 IU 3 x per week) would increase serum retinol and retinol binding protein (RBP) and lower relative dose responses (RDR), and (2) once-per-week dosin…	https://www.jpeds.com/article/S0022-3476(03)00140-9/fulltext	https://dx.doi.org/10.1067/mpd.2003.214	Included
Anderson-Berry, A.	Randomized trial of two doses of vitamin D3 in preterm infants <32 weeks: Dose impact on achieving desired serum 25(OH)D3 in a NICU population	PLoS ONE	e0185950	12	10	2017	Background: Recommendations for vitamin D supplementation for preterm infants span a wide range of doses. Response to vitamin D supplementation and impact on outcomes in preterm infants is not well understood. Objective(s): Evaluate serum 25(OH)D3 concentration changes after 4 weeks in response to two different doses of vitamin D3 supplementation in a population of premature infants and quantify …	http://journals.plos.org/plosone/article/file?id=10.1371/journal.pone.0185950&type=printable	https://dx.doi.org/10.1371/journal.pone.0185950	Included
Aristizabal, Natalia	Safety and Efficacy of Early Vitamin D Supplementation in Critically Ill Extremely Preterm Infants: An Ancillary Study of a Randomized Trial	Journal of the Academy of Nutrition and Dietetics	87-94	123	1	2023	BACKGROUND: Despite substantial evidence that vitamin D deficiency is highly prevalent among infants born extremely preterm (<=28 weeks' of gestation), several consensus statements do not recommend vitamin D doses >400 IU/day for these infants. Safety remains a concern., OBJECTIVE: The study aim was to determine safety and efficacy profiles of enteral vitamin D in Black and White infants randomiz…	https://www.jandonline.org/article/S2212-2672(22)00384-7/pdf	https://dx.doi.org/10.1016/j.jand.2022.06.012	Included
Barekatain, B.	Evaluation of the effects of vitamin E on prematurity complications in premature neonates	Journal of Isfahan Medical School	1185-1191	35	446	2017	Background: Prematurity is accompanied with various complications including sepsis, necrotizing enterocolitis (NEC), intraventricular hemorrhage (IVH), and apnea. In current study, we assessed the effects of oral vitamin E on incidence of prematurity complications in premature neonates. Method(s): This was a clinical trial study on 76 neonates in Alzahra hospital, Isfahan, Iran, during 2015-2017.…	http://jims.mui.ac.ir/index.php/jims/article/download/8740/7976		Included
Barekatain, B.	Effect of Vitamin E in prevention of intraventricular hemorrhage in preterm neonates	International Journal of Preventive Medicine	97	9	1	2018	Background: Germinal matrix-intraventricular hemorrhage (IVH) is the most common brain hemorrhage in preterm neonates. The importance of this hemorrhage lies in its severe complications. There is no definite treatment for IVH in neonates; therefore, the prevention of IVH should be considered. Some studies have shown that Vitamin E can probably decrease the risk of IVH and the other study has not …	http://www.ijpvmjournal.net/browse.asp	https://dx.doi.org/10.4103/ijpvm.IJPVM_296_17	Included
Bass, W. T.	Evidence for the safety of ascorbic acid administration to the premature infant	American journal of perinatology	133-40	15	2	1998	Ascorbic acid (AA), a plasma antioxidant, is maintained at high levels in premature fetal blood and declines rapidly postpartum. The sudden reduction in blood AA levels secondary to premature delivery may increase the risk of oxidant injury, that is, bronchopulmonary dysplasia and intraventricular hemorrhage. There is concern that administration of AA to premature infants, in an effort to increas…	https://www.thieme-connect.com/products/ejournals/abstract/10.1055/s-2007-993913		Included
Bell, E. F.	Serum tocopherol levels in very preterm infants after a single dose of vitamin e at birth	Pediatrics	e1626-e1633	132	6	2013	OBJECT4E: Our aim was to examine the impact of a single enteral dose of vitamin E on serum tocopherol levels. The study was undertaken to see whether a single dose of vitamin E soon after birth can rapidly increase the low alpha-tocopherol levels seen in very preterm infants. If so, this intervention could be tested as a means of reducing the risk of intracranial hemorrhage. METHOD(S): Ninety-thr…	http://pediatrics.aappublications.org/content/132/6/e1626.full.pdf+html	https://dx.doi.org/10.1542/peds.2013-1684	Included
Bental, R. Y.	Vitamin A therapy—effects on the incidence of bronchopulmonary dysplasia	South African Journal of Food Science and Nutrition	141-5	6	4	1994				Included
Bental, R. Y.	The effects of vitamin A therapy on the incidence of chronic lung disease in premature infants (abstract)	Pediatric Research	296	27		1990				Included
Calisici, E.	The effects of early oral vitamin a treatment on the prevention of bronchopulmonary displasia in the low birth weight infants	Archives of Disease in Childhood	A494	99	SUPPL. 2	2014	Background and aims We aimed to search the effect of early oral vitamin A treatment on BPD frequency and other morbidities of prematurity. Methods The study was carried out as a prospective randomised controlled trial. Infants gestational age <=32 weeks and birth weight <=1250 g, having an oxygen support of > FiO2 21% within the first 24 h of life were included in the study. Infants included in t…	http://adc.bmj.com/content/99/Suppl_2/A494.3.abstract?sid=fa8b37b4-4f3e-47a7-b9fc-6a1c225ba4b3	https://dx.doi.org/10.1136/archdischild-2014-307384.1371	Included
Chiswick, M.	Vitamin E supplementation and periventricular hemorrhage in the newborn	American Journal of Clinical Nutrition	370S-372S	53	1 SUPPL.	1991	In a randomized controlled trial preterm babies received 20 mg vitamin E/kg im soon after birth (day 0) and at 24 and 48 h. The mean +/-SD plasma vitamin E level on day 0 was identical in supplemented and control groups (9.98 +/- 4.88 mumol/L) and rose progressively only in supplemented babies reaching a peak of 69.2 +/- 21.36 mumol/L at 72 h. Supplemented babies had a lower incidence of intraven…	https://academic.oup.com/ajcn/article-abstract/53/1/370S/4691385?redirectedFrom=fulltext	http://dx.doi.org/10.1093/ajcn/53.1.370S	Included
Chiswick, M. L.	Protective effect of vitamin E (DL-alpha-tocopherol) against intraventricular haemorrhage in premature babies	British Medical Journal	81-84	287	6385	1983	Forty four babies, of less than 32 weeks' gestation, were either randomly given 25 mg/kg vitamin E (DL-alpha-tocopherol acetate) intramuscularly after birth (day 0) and on days 1, 2, and 3 or served as controls. Frequent real time ultrasound examinations of the brain were made in each baby during the first week and less frequently thereafter. In babies under 32 weeks' gestation the incidence of i…	https://www.ncbi.nlm.nih.gov/pmc/articles/PMC1548339/pdf/bmjcred00561-0009.pdf	https://dx.doi.org/10.1136/bmj.287.6385.81	Included
Corrine, Hanson	Vitamin D Supplementation and NICU Outcomes in Premature Infants					2014		https://www.cochranelibrary.com/central/doi/10.1002/central/CN-01135000/full		Included
Ctri,	Birth vitamin K in preterm babies â?? A comparison of three regimens					2022	INTERVENTION: Intervention1: 0.3 mg intramuscular vitamin K: 0.3 mg intramuscular vitamin K is given within 1 hour of admission in the NICU Intervention2: 1 mg intramuscular vitamin K: 1 mg intramuscular vitamin K is given within 1 hour of admission in the NICU Control Intervention1: 0.5 mg intramuscular vitamin K: 0.5 mg intramuscular vitamin K is given within 1 hour of admission in the NICU CON…	https://www.cochranelibrary.com/central/doi/10.1002/central/CN-02377810/full		Included
Craig, C.	Early vitamin d supplementation for prevention of respiratory morbidity in extremely preterm infants	Journal of Investigative Medicine	492	62	2	2014	Purpose of Study: To determine if vitamin D supplementation to extremely preterm infants reduces respiratory complications, reduces infection, and prevents bronchopulmonary dysplasia. Methods Used: Extremely preterm infants born at 28 gestational weeks or less were randomized to receive a placebo, high dose: 800 IU/day or low dose: 200 IU/day oral vitamin D; each infant received the dose for 28 d…		https://dx.doi.org/10.231/JIM.0000000000000055	Included
Darlow, B. A.	Vitamin C supplementation in very preterm infants: a randomised controlled trial	Archives of disease in childhood. Fetal and neonatal edition	F117-22	90	2	2005	OBJECTIVE: To determine whether regulating vitamin C (ascorbic acid: AA) intake to achieve higher or lower plasma concentrations was associated with improved clinical outcome., DESIGN: A double blind, randomised controlled trial., SETTING: Neonatal intensive care unit at Christchurch Women's Hospital., PATIENTS: Infants with birth weight <1500 g or gestation <32 weeks, admitted to the unit within…	https://fn.bmj.com/content/fetalneonatal/90/2/F117.full.pdf		Included
Doyle, J.	Does vitamin C cause hemolysis in premature newborn infants? Results of a multicenter double-blind, randomized, controlled trial	The Journal of pediatrics	103-9	130	1	1997	OBJECTIVE: We tested the hypothesis that vitamin C supplementation of premature neonates is associated with hemolysis., STUDY DESIGN: A double-blind, randomized, controlled trial of vitamin C supplementation (50 mg/day) was undertaken in premature neonates (birth weight, 1000 to 1500 gm). Infants were randomly assigned to receive vitamin C (Ce-Vi-Sol) (n = 32) or placebo (n = 24) for 14 days. Twe…			Included
Drks,	A prospective, multicenter, double blind, placebo-controlled, two-arm parallel group phase 3 trial to evaluate the effect of early postnatal additional high dose oral vitamin A supplementation of 5000 IU/kg/d versus placebo for 28 days for preventing bronchopulmonary dysplasia (BPD) or death in extremely-low-birth-weight (ELBW) infants					2014	Inclusion criteria: - Neonates with a birth weight &lt;1000 g - Neonates with a gestational age &lt; 32 + 0 weeks at time of inclusion into the trial - Who receive any oxygen supplementation or respiratory support after Admission to the NICU within 72 hours following birth - Who (will) receive a basic VA supplementation of 1000 IU/kg body weight/day (7000 IU/kg body weight/week) - Postnatal age &…	http://www.drks.de/DRKS00006541		Included
Euctr, D. E.	Oral vitamin A supllementation versus placebo for preventing for 28 days for preventing bronchopulmonary dysplasia (BPD) or death in extremely-low-birth-weight (ELBW) infants					2014	INTERVENTION: Trade Name: Vitadral® Tropfen Product Name: Vitadral Tropfen Pharmaceutical Form: Oral solution INN or Proposed INN: Retinyl Palmitate Other descriptive name: RETINOL PALMITATE Concentration unit: mg/ml milligram(s)/millilitre Concentration type: equal Concentration number: 30.2‐ Pharmaceutical form of the placebo: Oral solution Route of administration of the placebo: Oral use CONDI…	https://www.cochranelibrary.com/central/doi/10.1002/central/CN-01880483/full		Included
Euctr, G. B.	Does additional vitamin A supplementation improve retinal function and conjunctival health in very low birth weight infants? - vitamin A and retinal function in low birth weight infants					2005	INTERVENTION: Trade Name: Aquasol A Parenteral Product Name: Aquasol A Product Code: vitamin A Pharmaceutical Form: Solution for injection CONDITION: Presumed vitamin A deficiency in preterm infants PRIMARY OUTCOME: Main Objective: To assess both retinal function (by means of the ERG) and conjunctival health (by conjunctival impression cytology (CIC)) in VLBW infants randomised to receive supplem…	https://www.cochranelibrary.com/central/doi/10.1002/central/CN-01844773/full		Included
Evans, J. R.	Effect of high-dose vitamin D supplementation on radiographically detectable bone disease of very low birth weight infants	Journal of Pediatrics	779-786	115	5 I	1989	To test the hypothesis that high-dose vitamin D2 supplementation would result in a lower incidence of radiographically detectable bone disease, we randomly assigned 40 very low birth weight infants to a control group who received vitamin D2 in a dosage of 400 IU/day and 41 to an experimental group who received a dosage of 2000 IU/day. After 6 weeks, radiographs from all infants were scored blindl…			Included
Finer, N. N.	Vitamin E, retrolental fibroplasia (RLF) and bronchopulmonary dysplasia (BPD): Controlled trial in the low birth weight neonate	Pediatric Research	1301	15	4 II	1981				Included
Finer, N. N.	Vitamin E and retrolental fibroplasia: prevention of serious ocular sequelae		147‐164	101		1983	In an attempt to determine the role of vitamin E in retrolental fibroplasia (RLF) we report our experience with 191 infants of less than 1500 g birth weight. Of these infants, 16.75% had evidence of acute RLF in hospital, 8.4% had cicatricial RLF at follow‐up, and four infants (2.1%) were blind, none of whom had received supplementary vitamin E. The incidence of cicatricial RLF at follow‐up was s…	https://www.cochranelibrary.com/central/doi/10.1002/central/CN-00033151/full		Included
Finer, N. N.	Effect of intramuscular vitamin E on frequency and severity of retrolental fibroplasia. A controlled trial	Lancet	1087-1091	1	8281	1982	Retrolental fibroplasia remains an important cause of morbidity in neonates of low birth-weight, with cicatricial disease developing in up to 42% of infants weighing less than 1000 g. 5-11% of affected infants become blind. 126 appropriate-for-gestational age neonates born in hospital with birth-weights of 750 g-1500 g were prospectively studied in a randomized trial to determine the effect of in…			Included
Finer, N. N.	Vitamin E and retrolental fibroplasia. Improved visual outcome with early vitamin E	Ophthalmology	428-435	90	5	1983	In an attempt to determine the role of vitamin E in retrolental fibroplasia (RLF), experience with 174 infants of less than 1500 g, all of whom survived beyond four weeks of age, the time of the initial eye examination, is reported. In Phase I, a prospective randomized controlled trial of parenteral vitamin E, 48 infants received intramuscular vitamin E and 6.3% had evidence of cicatricial RLF at…	https://www.aaojournal.org/article/S0161-6420(83)34535-8/pdf		Included
Fish, W. H.	Effect of intramuscular vitamin E on mortality and intracranial hemorrhage in neonates of 1000 grams or less	Pediatrics	578-584	85	4	1990	A randomized, double-blind study to determine the effect of intramuscular vitamin E on mortality and intracranial hemorrhage (ICH) was performed. One hundred forty-nine neonates with birth weights <= 1000 g and <= 24 hours of age were grouped by weight (501 to 750 g and 751 to 1000 g) and randomized to treatment or control. The treatment group received intramuscular injections of vitamin E (dl-al…			Included
Fort, P.	A Comparison of 3 Vitamin D Dosing Regimens in Extremely Preterm Infants: A Randomized Controlled Trial	Journal of Pediatrics	132-138.e1	174	(Fort, Salas, Nicola, Craig, Carlo, Ambalavanan) Department of Pediatrics, University of Alabama at Birmingham, Women and Infants Center, 619 South 19th St, Birmingham, AL 35249, United States	2016	Objective To determine the optimal dose of vitamin D supplementation to achieve biochemical vitamin D sufficiency in extremely low gestational age newborns in a masked randomized controlled trial. Study design 100 infants 23 0/7-27 6/7 weeks gestation were randomized to vitamin D intakes of placebo (n = 36), 200 IU (n = 34), and 800 IU/d (n = 30) (approximating 200, 400, or 1000 IU/d, respectivel…	http://www.elsevier.com/inca/publications/store/6/2/3/3/1/1/index.htt	https://dx.doi.org/10.1016/j.jpeds.2016.03.028	Included
Gale, R.	Vitamin E and CNS hemorrhage in premature infants	Pediatric Reviews and Communications	231-234	4	4	1990	The early intra-arterial administration of vitamin E via an 8-hour continuous infusion of 5 mg/kg resulted in significant elevation of vitamin E levels in the vitamin E-treated versus placebo-treated group within hours after birth. The incidence of CNS hemorrhage was low and similar in both groups, and all hemorrhages were of grade 1-2 only.			Included
Ge, H.	Effects of early vitamin D supplementation on the prevention of bronchopulmonary dysplasia in preterm infants	Pediatric Pulmonology	1015-1021	57	4	2022	Background: Bronchopulmonary dysplasia (BPD) is a respiratory dysfunction caused by poor lung bronchial development, which may lead to long-term lung disease, threatening the lives of children. Studies have shown that premature infants with low vitamin D are highly associated with BPD. In this study, we aim to obtain insights into whether early vitamin D supplementation could prevent BPD in prete…	http://onlinelibrary.wiley.com/journal/10.1002/(ISSN)1099-0496	https://dx.doi.org/10.1002/ppul.25813	Included
Giridhar, S.	Intramuscular Followed by Oral Vitamin A Supplementation in Neonates with Birth Weight from 750 to 1250 g: A Randomized Controlled Trial	Indian Journal of Clinical Biochemistry	197-204	35	2	2020	Multiple intramuscular (IM) injections of vitamin A have been shown to decrease bronchopulmonary dysplasia in very low birth weight (VLBW) neonates. However, this regime is neither practical nor popular. Oral vitamin A has failed to achieve adequate plasma levels. We aimed to investigate if a schedule of initial IM followed by oral supplementation can reduce vitamin A deficiency. This was a blind…	http://www.springer.com/life+sci/biochemistry+and+biophysics/journal/12291	https://dx.doi.org/10.1007/s12291-018-0807-1	Included
Haiden, N.	A randomized, controlled trial of the effects of adding vitamin B 12 and folate to erythropoietin for the treatment of anemia of prematurity	Pediatrics	180-188	118	1	2006	BACKGROUND. Premature infants, especially those with birth weights of <1500 g, often suffer from anemia of prematurity and associated problems. Erythropoietin therapy is a safe effective way to prevent and to treat anemia of prematurity. We hypothesized that combined administration of vitamin B 12 and folate with erythropoietin and iron would enhance erythropoietin-induced erythropoiesis. METHODS…	http://pediatrics.aappublications.org/cgi/reprint/118/1/180	https://dx.doi.org/10.1542/peds.2005-2475	Included
Hamilton, R.	ERGs show increased retinal sensitivity following highdose vitamin A supplementation of very low birthweight infants: The VitAL study	Documenta Ophthalmologica	3-4	121	1 SUPPL. 1	2010	Purpose To measure the effect of early high-dose vitamin A supplementation on retinal function in very low birth weight (VLBW) babies. VLBW infants are born with reduced stores of vitamin A, and early intramuscular (IM) supplementation improves their respiratory outcome. ERG sensitivity is reduced in VLBW infants at term corrected age compared to term born infants: we postulated that this might b…	https://link.springer.com/article/10.1007/s10633-010-9254-x	https://dx.doi.org/10.1007/s10633-010-9254-x	Included
Hittner, H. M.	Retrolental fibroplasia and vitamin E		987‐989	89	8	1982		https://www.cochranelibrary.com/central/doi/10.1002/central/CN-00029194/full		Included
Hittner, H. M.	Retrolental fibroplasia: efficacy of vitamin E in a double-blind clinical study of preterm infants	The New England journal of medicine	1365-71	305	23	1981	We performed a double-blind study in 101 preterm infants who weighed less than or equal to 1500 g at birth, who had respiratory distress, and who survived for at least four weeks, to evaluate the efficacy of oral vitamin E in preventing the development of retrolental fibroplasia. Weekly indirect ophthalmologic examinations begun when the infants were three weeks old revealed a significant decreas…			Included
Hittner, Helen M.	Suppression of Severe Retinopathy of Prematurity with Vitamin E Supplementation: Ultrastructural Mechanism of Clinical Efficacy	Ophthalmology	1512-1523	91	12	1984	AbstractThree clinical trials enrolling 418 infants (≤1500 g birth weight) and an ultrastructural data base of 71 pairs of whole eye donations have elucidated the efficacy of vitamin E in suppressing the development of severe retrolental fibroplasia (ROP). Only continuous vitamin E supplementation to adult physiologic levels from the first hours of life suppresses the development of severe ROP. S…	https://www.sciencedirect.com/science/article/pii/S0161642084341069	https://doi.org/10.1016/S0161-6420(84)34106-9	Included
Hunnali, C. R.	Three Different Regimens for Vitamin K Birth Prophylaxis in Infants Born Preterm: A Randomized Clinical Trial	Journal of Pediatrics			(Hunnali) Department of Pediatrics, KBN Faculty of Medical Sciences, Khaja Bandanawaz University, Karnataka, Kalaburagi, India(Devi) Department of Neonatology, All India Institute of Medical Sciences, Odisha, Bhubaneshwar, India(Kitchanan, Sethuraman) Dep	2023	Objective: To study the efficacy of 3 different vitamin K birth prophylaxis regimens in infants born premature. Study design: This was an open-label, parallel-group, randomized clinical trial conducted in a tertiary neonatal care unit in India. Infants born very preterm (<=32 weeks) and/or with very low birth weight (<=1500 g) were included. In each arm, 25 babies were enrolled. Babies were rando…	http://www.elsevier.com/inca/publications/store/6/2/3/3/1/1/index.htt	https://dx.doi.org/10.1016/j.jpeds.2022.10.031	Included
Irct2015042521910N,	effect of vitamin E in intraventricular hemorrhage in preterm neonates					2017	Inclusion criteria: Inclusion criteria: preterm infants with gestational age less than 30weeks; lack of congenital malformations or CNS disease at birth; the infant's mother take one course of steroid prior to delivery; absent of maternal chorioamnionitis; lack of use of mechanical ventilation; oxygen saturation greater than 90%; normal blood pressure; APGAR score greater than 7 at 5 minute; lack…	http://en.irct.ir/trial/19052		Included
Johnson, L.	Relationship of prolonged pharmacologic serum levels of vitamin E to incidence of sepsis and necrotizing enterocolitis in infants with birth weight 1,500 grams or less	Pediatrics	619-638	75	4	1985	The incidence of culture-proven neonatal sepsis and necrotizing enterocolitis (NEC) in preterm infants maintained at pharmacologic (mean 5.1 mg/dL +/- 1.45 SD) serum vitamin E levels for long periods was prospectively studied as part of a double-masked clinical trial of the effect of prophylactic vitamin E v placebo treatment on the development and course of retinopathy of prematurity (ROP). With…			Included
Johnson, L.	Effect of sustained pharmacologic vitamin E levels on incidence and severity of retinopathy of prematurity: A controlled clinical trial	Journal of Pediatrics	827-838	114	5	1989	The incidence and severity of retinopathy of prematurity (ROP) as affected by vitamin E prophylaxis at pharmacologic serum levels (5 mg/dl) were evaluated in a double-masked clinical trial of infants with a birth weight <=2000 gm or a gestational age <=36 weeks. The infants were enrolled by age 5 days and randomly assigned to receive parenterally administered, and later orally administered, free …	https://www.jpeds.com/article/S0022-3476(89)80149-0/pdf	https://dx.doi.org/10.1016/S0022-3476%2889%2980149-0	Included
Kennedy, K. A.	Vitamin A to prevent bronchopulmonary dysplasia in very-low-birth-weight infants: has the dose been too low? The NICHD Neonatal Research Network	Early human development	19-31	49	1	1997	OBJECTIVE: Inconsistent effects of vitamin A supplementation on prevention of bronchopulmonary dysplasia have been reported. Meta-analysis of these reports resulted in a relative risk of 0.69-1.02 for death or bronchopulmonary dysplasia associated with vitamin A supplementation. Effective dosage regimens or serum retinol concentrations have not been determined in previous reports. The purpose of …			Included
Kiatchoosakun, P.	Vitamin a supplementation for prevention of bronchopulmonary dysplasia in very-low-birth-weight premature thai infants: A randomized trial	Journal of the Medical Association of Thailand	S82-S88	97	Supplement 10	2014	Background: Bronchopulmonary dysplasia (BPD) is one of the most significant complications among very-low-birth-weight (VLBW) premature infants. Vitamin A deficiency increases the risk of BPD in VLBW infants. Objective(s): To assess the effect of vitamin A supplementation for prevention of bronchopulmonary dysplasia in VLBW premature Thai infants. Study design: Randomized control trial. Material(s…	http://www.jmatonline.com/index.php/jmat/article/viewfile/6078/5771		Included
Koo, W. W. K.	Effect of three levels of vitamin D intake in preterm infants receiving high mineral-containing milk	Journal of Pediatric Gastroenterology and Nutrition	182-189	21	2	1995	Very low-birth weight (VLBW) infants fed high-calcium and high-phosphorus (10.74 and 6.93 mmol/MJ; 180 and 90 mg/100 kcal, respectively) infant formulas were randomized to one of three levels of vitamin D in take to approximate 200, 400, and 800 IU/day. Sixty-two infants completed the study (24 to 29 days), with actual mean daily vitamin D intakes of 161, 361, and 766 IU, respectively. Outcomes w…			Included
Koo, W. W. K.	Effect of different vitamin A intakes on very-low-birthweight infants	American Journal of Clinical Nutrition	1216-1220	62	6	1995	Formula-fed infants with birth weights <= 1500 g (n = 61) were stratified by 250-g birth-weight ranges and randomly assigned to receive one of three preterm infant formulas (vitamin A contents of 820 IU, 1640 IU, or 2900 IU/MJ: I RE = 3.3 IU vitamin A activity) when subjects tolerated 0.314 MJ . kg-1 . d-1. Experimental formula feedings were continued until infants weighed 2 kg or until hospital …			Included
Mactier, H.	Additional early vitamin a supplementation in infants at risk of retinopathy of prematurity (ROP): Effect upon body stores of vitamin a and retinal function at 36 weeks' postmenstrual age (PMA)	Journal of Pediatric Gastroenterology and Nutrition	E86	52	SUPPL. 1	2011	Objectives and Study: Supplementing preterm infants with vitamin A improves respiratory function at 36 weeks PMA and may reduce the incidence of ROP.1,2 Intramuscular (IM) vitamin A reduces biochemical evidence of vitamin A deficiency but is not widely used: there are few data to support the current intravenous (IV) dose of vitamin A. Retinal sensitivity in infants at risk of ROP is reduced at te…		https://dx.doi.org/10.1097/MPG.0b013e318224e326	Included
Mactier, Helen	Vitamin A supplementation improves retinal function in infants at risk of retinopathy of prematurity	The Journal of pediatrics	954-9.e1	160	6	2012	OBJECTIVE: Preterm infants show reduced retinal sensitivity at term corrected age compared with newborn term infants. We tested the hypothesis that retinal sensitivity in preterm infants is improved by early, high-dose vitamin A., STUDY DESIGN: We report a double-blind, randomized controlled trial of infants <32 weeks' gestation and/or <1501 g birth weight. Supplemented infants received additiona…	https://www.jpeds.com/article/S0022-3476(11)01263-7/fulltext	https://dx.doi.org/10.1016/j.jpeds.2011.12.013	Included
McCulloch, D. L.	Light-adapted ERGs in the VitAL study: A randomised controlled trial of early high-dose vitamin A in infants at risk of retinopathy of prematurity (ROP)	Documenta Ophthalmologica	22-23	124	1 SUPPL. 1	2012	Purpose: Data from the VitAL study, a clinical trial of infants at risk for retinopathy of prematurity (ROP), has shown that scotopic retinal sensitivity is improved by early supplementation of preterm infants with high-dose vitamin A [Mactier et al. J Paediatrics 2012]. Specifically, the cone-corrected, darkadapted retinal rod sensitivity from ERGs is improved at 36 weeks postmenstrual age (PMA)…		https://dx.doi.org/10.1007/s10633-012-9332-3	Included
Meyer, S.	Interim Report: neoVitaA study trial		S156	164	2	2016	Background: Prematurity and the associated risk for bronchopulmonary dysplasia (BPD) remain a significant threat to extremely low birth weight (ELBW) infants. Vitamin A has been considered a therapeutic alternative in reducing the rate of BPD and mortality. To investigate whether early postnatal, additional high‐dose oral vitamin A supplementation for 28 days is more efficient in reducing BPD or …	https://www.cochranelibrary.com/central/doi/10.1002/central/CN-01293273/full	10.1007/s00112-016-0091-1	Included
Meyer, Sascha	Early postnatal high-dose fat-soluble enteral vitamin A supplementation for moderate or severe bronchopulmonary dysplasia or death in extremely low birthweight infants (NeoVitaA): a multicentre, randomised, parallel-group, double-blind, placebo-controlled	The Lancet. Respiratory medicine			101605555	2024	BACKGROUND: Vitamin A plays a key role in lung development, but there is no consensus regarding the optimal vitamin A dose and administration route in extremely low birthweight (ELBW) infants. We aimed to assess whether early postnatal additional high-dose fat-soluble enteral vitamin A supplementation versus placebo would lower the rate of moderate or severe bronchopulmonary dysplasia or death in…		https://dx.doi.org/10.1016/S2213-2600(24)00073-0	Included
Meyer, Sascha	Early postnatal additional high-dose oral vitamin A supplementation versus placebo for 28 days for preventing bronchopulmonary dysplasia or death in extremely low birth weight infants	Neonatology	182-8	105	3	2014	BACKGROUND: Prematurity and the associated risk for bronchopulmonary dysplasia (BPD) remain a significant threat to extremely low birth weight (ELBW) infants. Vitamin A has been considered a therapeutic alternative in reducing the rate of BPD and mortality., OBJECTIVES: To investigate whether early postnatal, additional high-dose oral vitamin A supplementation for 28 days is more efficient in red…		https://dx.doi.org/10.1159/000357212	Included
Meyer, Sascha	Up-date on the NeoVitaA Trial: Obstacles, challenges, perspectives, and local experiences	Wiener medizinische Wochenschrift (1946)	264-270	167	11-12	2017	The aim of the NeoVitaA Trial is to assess the role of postnatal additional high-dose oral vitamin A supplementation for 28 days in reducing Bronchopulmonary dysplasia (BPD) or death in extremely low birth weight (ELBW) infants at 36 weeks postmenstrual age (PMA). All infants (both intervention and control group) will be provided with basic vitamin A (1000 IU/kg/day) in addition to trial interven…		https://dx.doi.org/10.1007/s10354-016-0500-z	Included
Nct,	Vitamin A Supplementation for Extremely-Low-Birth-Weight Infants					2010	Infants with extremely low birth weights (≤1,000 g) have low plasma and tissue concentrations of vitamin A, and vitamin A deficiency may predispose these infants to chronic lung disease. A meta‐analysis of clinical trials of vitamin A supplementation for preterm infants revealed a 17% increase in the rate of survival without chronic lung disease, which approached statistical significance. This mu…	https://www.cochranelibrary.com/central/doi/10.1002/central/CN-01524230/full		Included
Nct,	Effects of Early Vitamin A Supplementation on the Risk for Retinopathy of Prematurity in Extremely Preterm Infants					2017	Methods Patient Population Randomization Retinopathy of prematurity (ROP) is a common retinal neovascular disorder and major cause of vision impairment or blindness, despite current treatment of late stage ROP. Because the visual disorders after treatment are often poor, preventive therapy for ROP is still lacking. Although ROP is a multifactorial disease, the altered regulation of vascular endot…	https://www.cochranelibrary.com/central/doi/10.1002/central/CN-01494204/full		Included
Nct,	Vitamin A and Very Low Birthweight Babies (VitAL)					2006	&#x0D; Inclusion Criteria:&#x0D; &#x0D; - Infants born at &lt; 32 completed weeks gestation and/or weighing &lt; 1501 grams birth&#x0D; weight who have been admitted to either Princess Royal Maternity or Queen Mother's&#x0D; Hospital within the first 24 hours of life.&#x0D; &#x0D; Exclusion Criteria:&#x0D; &#x0D; - Congenital ocular abnormality&#x0D; <Condition>Preterm Birth;Retinopathy of Premat…	http://clinicaltrials.gov/show/NCT00417404		Included
Nct,	Effect of Vitamin E for Prevention of Retinopathy of Prematurity: A Randomized Clinical Trial					2017	&#x0D; Inclusion Criteria:&#x0D; &#x0D; - Newborn weight &lt; 1500 g&#x0D; &#x0D; - Diagnosed respiratory distress syndrome (RDS)&#x0D; &#x0D; - Patients who required mechanical ventilation or CPAP&#x0D; &#x0D; Exclusion Criteria:&#x0D; &#x0D; - Congenital malformations&#x0D; &#x0D; - Rh incompatibility&#x0D; &#x0D; - Non-immune or immune hydrops fetalis&#x0D; &#x0D; - Intraventricular haemorrhag…	https://clinicaltrials.gov/show/NCT03274596		Included
Papagaroufalis, C.	A trial of vitamin A supplementation for the prevention of intraventricular hemorrhage in very low birth weight neonates	Journal of perinatal medicine	382-7	19 Suppl 1	jmm, 0361031	1991				Included
Papagaroufalis, C.	A trial of vitamin A (VA) supplementation for the prevention of retinopathy of prematurity (ROP) in very low birth weight (VLBW) infants		35	20	Suppl 1	1992		https://www.cochranelibrary.com/central/doi/10.1002/central/CN-00227588/full		Included
Pathak, A.	Effects of vitamin E supplementation during erythropoietin treatment of the anaemia of prematurity	Archives of disease in childhood. Fetal and neonatal edition	F324-8	88	4	2003	AIMS: To evaluate the effects of vitamin E supplementation on haemoglobin concentration and the requirement for transfusion in premature infants treated with erythropoietin and iron., METHODS: Randomised, double blind, placebo controlled trial. Thirty infants </=32 weeks gestation and </=1250 g birth weight, who were defined as stable based on minimal requirements for respiratory support and phle…	https://fn.bmj.com/content/fetalneonatal/88/4/F324.full.pdf		Included
Pearson, E.	Trial of vitamin A supplementation in very low birth weight infants at risk for bronchopulmonary dysplasia	The Journal of pediatrics	420-7	121	3	1992	We performed a randomized, double-blind, controlled trial to determine whether vitamin A supplementation in a group of very low birth weight infants would reduce the incidence of bronchopulmonary dysplasia. Forty-nine infants (birth weight 700 to 1100 gm) requiring mechanical ventilation and supplemental oxygen at 96 hours age were randomly assigned to receive either 2000 IU retinyl palmitate (n …			Included
Rakshasbhuvankar, Abhijeet	Enteral vitamin A for reducing severity of bronchopulmonary dysplasia in extremely preterm infants: a randomised controlled trial	BMC pediatrics	204	17	1	2017	BACKGROUND: Intramuscular vitamin A supplementation decreases the risk of bronchopulmonary dysplasia (BPD) in very-low-birth-weight preterm infants without significant adverse effects. However, intramuscular vitamin A supplementation is not widely accepted because of the discomfort and risk of trauma associated with repeated injections. Enteral vitamin A supplementation has not been studied adequ…		https://dx.doi.org/10.1186/s12887-017-0958-x	Included
Rakshasbhuvankar, Abhijeet A.	Enteral Vitamin A for Reducing Severity of Bronchopulmonary Dysplasia: A Randomized Trial	Pediatrics		147	1	2021	BACKGROUND AND OBJECTIVES: Evidence suggests that intramuscular vitamin A reduces the risk of bronchopulmonary dysplasia (BPD) in preterm infants. Our objective was to compare enteral water-soluble vitamin A with placebo supplementation to reduce the severity of BPD in extremely preterm infants., METHODS: We conducted a double-blind randomized controlled trial in infants <28 weeks' gestation who …	https://watermark.silverchair.com/peds_2020009985.pdf?token=AQECAHi208BE49Ooan9kkhW_Ercy7Dm3ZL_9Cf3qfKAc485ysgAAAqQwggKgBgkqhkiG9w0BBwagggKRMIICjQIBADCCAoYGCSqGSIb3DQEHATAeBglghkgBZQMEAS4wEQQMcfE9BEyvFp_wnNQmAgEQgIICV67DGmcUPxlFaPnikORdrpqigXfcyfjI7EL7WRA	https://dx.doi.org/10.1542/peds.2020-009985	Included
Ravishankar, Chitra	A trial of vitamin A therapy to facilitate ductal closure in premature infants	The Journal of pediatrics	644-8	143	5	2003	OBJECTIVE: To determine whether postnatal vitamin A therapy increased ductal closure rate in premature infants., STUDY DESIGN: This was a prospective, double-blind, placebo-controlled trial. Subjects (n=40) were recruited on day of life 1. Inclusion criteria were premature neonates weighing 500 to 1500 g with an indwelling umbilical line. Vitamin A was administered intramuscularly on days 1, 3, a…			Included
Romero-Maldonado, S.	Efficacy of water-based vitamin E solution versus placebo in the prevention of retinopathy of prematurity in very low birth weight infants: A randomized clinical trial	Medicine (United States)	E26765	100	31	2021	Background:Vitamin E has antioxidant properties, which help in scavenging free radicals, thereby reducing oxidation of lipids and proteins. This study aims to evaluate the efficacy of oral vitamin E supplementation in preventing retinopathy of prematurity (ROP) in very low birth weight (VLBW) infants with respiratory distress syndrome (RDS) and decreasing oxidative stress 15 and 28 days post-inte…	https://journals.lww.com/md-journal/pages/default.aspx	https://dx.doi.org/10.1097/MD.0000000000026765	Included
Salas, Ariel A.	Dose-Response Effects of Early Vitamin D Supplementation on Neurodevelopmental and Respiratory Outcomes of Extremely Preterm Infants at 2 Years of Age: A Randomized Trial	Neonatology	256-262	113	3	2018	BACKGROUND: Many extremely preterm infants have low vitamin D concentrations at birth, but early childhood outcomes after vitamin D supplementation have not been reported., OBJECTIVE: To determine a dose-response relationship between increasing doses of enteral vitamin D in the first 28 days after birth and cognitive scores at 2 years of age., METHODS: In this phase II double-blind dose-response …	https://www.ncbi.nlm.nih.gov/pmc/articles/PMC5860938/pdf/nihms927675.pdf	https://dx.doi.org/10.1159/000484399	Included
Schaffer, D. B.	Vitamin E and retinopathy of prematurity: the ophthalmologist's perspective	Birth defects original article series	219-235	24	1	1988		http://europepmc.org/abstract/MED/3179413		Included
Schwarz, K. B.	Possible antioxidant effect of vitamin A supplementation in premature infants	Journal of Pediatric Gastroenterology and Nutrition	408-414	25	4	1997	Background: Increased lipid peroxidation caused by oxygen free radicals is thought to be one of the common pathogenetic mechanisms for the so-called oxygen radical diseases of pre-maturity. Since in vitro studies have shown that various forms of vitamin A can exert antioxidant effects that are more potent than those of vitamin E (treatment with which has been ineffective in these diseases), the p…		https://dx.doi.org/10.1097/00005176-199710000-00008	Included
Sethi, A.	Prophylactic Vitamin K Administration in Neonates on Prolonged Antibiotic Therapy: A Randomized Controlled Trial	Indian Pediatrics	463-467	56	6	2019	Objective: To compare the prevalence of vitamin K deficiency after intramuscular vitamin K or no treatment in neonates with sepsis on prolonged (>7 days) antibiotic therapy. Study Design: Open label randomized controlled trial. Setting(s): Level 3 Neonatal Intensive Care Unit (NICU). Participant(s): Neonates with first episode of sepsis on antibiotics for >=7 days were included. Neonates with cli…	http://www.springer.com/medicine/pediatrics/journal/13312	https://dx.doi.org/10.1007/s13312-019-1569-4	Included
Shenai, J. P.	Clinical trial of vitamin A supplementation in infants susceptible to bronchopulmonary dysplasia	Journal of Pediatrics	269-277	111	2	1987	We conducted a randomized, double-blind, controlled trial to determine whether vitamin A supplementation from early postnatal life could reduce the morbidity associated with bronchopulmonary dysplasia in very low birth weight (VLBW) neonates. Forty VLBW neonates (700 to 1300 g birth weight, 26 to 30 weeks gestational age), who were oxygen dependent and required mechanical ventilation for at least…			Included
Sinha, S.	Vitamin E supplementation reduces frequency of periventricular haemorrhage in very preterm babies	Lancet	466-471	1	8531	1987	231 babies, born at <=32 weeks' gestation were enrolled in a randomised, controlled trial to assess the efficacy of vitamin E (dl-alpha-tocopherol acetate) in the prevention of periventricular haemorrhage. Daily supplementation with 20 mg/kg vitamin E intramuscularly during the first 3 days of life was associated with a rise in plasma vitamin E concentration and a reduction in hydrogen peroxide h…			Included
Speer, M. E.	Intraventricular hemorrhage and vitamin E in the very low-birth-weight infant: Evidence for efficacy of early intramuscular vitamin E administration	Pediatrics	1107-1116	74	6	1984	To determine whether early intramuscular vitamin E supplementation influences the incidence of intraventricular hemorrhage (IVH) in infants with birth weight <= 1,500 g, data were analyzed from 134 infants enrolled on a protocol to evaluate the efficacy of intramuscular plus oral vitamin E v oral supplementation alone in the treatment of retrolental fibroplasia. All 134 infants received, via naso…			Included
Sun, H.	EARLY VITAMIN A SUPPLEMENTATION IMPROVES THE OUTCOME OF RETINOPATHY OF PREMATURITY IN EXTREMELY PRETERM INFANTS	Retina	1176-1184	40	6	2020	Purpose: This study assessed the efficacy and safety of early vitamin A (VA) supplementation to improve outcomes of retinopathy of prematurity in extremely preterm infants. Method(s): A total of 262 eligible extremely preterm infants underwent randomization; of these, 132 were assigned to the VA group and 130 to the control group. The infants were administered a solution of VA (1,500 IU/day), add…	http://journals.lww.com/retinajournal	https://dx.doi.org/10.1097/IAE.0000000000002543	Included
Tripathi, S.	Vitamin E supplementation in exclusively breastfed VLBW infants	Indian Pediatrics	889-891	48	11	2011	We conducted this study to evaluate the adequacy of breastmilk as a source of vitamin E in exclusively breastfed VLBW infants. Such infants (n=44) were randomly allotted to receive vitamin E supplementation (n = 23); the rest (n = 21) did not receive vitamin E. After 21 days, the vitamin E level in the supplemented group was 0.78 +/- 0.26 mg/dL as compared to 0.77 +/- 0.25 mg/dL in the unsuppleme…		http://dx.doi.org/10.1007/s13312-011-0136-4	Included
Tyson J.E.	Vitamin A supplementation for extremely-low-birth-weight infants	New England Journal of Medicine	1962-1968	340	25	1999	Background Vitamin A supplementation may reduce the risk of chronic lung disease and sepsis in extremely-low-birth-weight infants. The results of our pilot study suggested that a dose of 5000 IU administered intramuscularly three times per week for four weeks was more effective than the lower doses given in past trials. Methods We performed a multicenter, blinded, randomized trial to assess the e…		https://dx.doi.org/10.1056/NEJM199906243402505	Included
Wardle, S. P.	Randomised controlled trial of oral vitamin A supplementation in preterm infants to prevent chronic lung disease	Archives of disease in childhood. Fetal and neonatal edition	F9-F13	84	1	2001	BACKGROUND: Intramuscular supplementation with vitamin A in large doses may reduce the incidence of chronic lung disease., AIM: To investigate whether oral supplementation with vitamin A would reduce the incidence of chronic lung disease in a group of extremely low birthweight infants., METHODS: Infants with birth weight < 1000 g were randomised at birth to receive oral vitamin A supplementation …	https://fn.bmj.com/content/fetalneonatal/84/1/F9.full.pdf		Included
Watts, J. L.	Failure of supplementation with vitamin E to prevent bronchopulmonary dysplasia in infants less than 1,500 g birth weight		188‐190	4	2	1991	In a randomized trial to determine whether oral vitamin E reduced stages III and IV bronchopulmonary dysplasia (BPD) by 50%, 268 infants were randomly allocated, after stratification by birth weight and severity of disease, to receive vitamin E 25 units or an indistinguishable placebo. The experimental (E) group and the control (C) group were similar in weight, gestational ages, Apgar scores, sev…	https://www.cochranelibrary.com/central/doi/10.1002/central/CN-00075842/full		Included
Zachman R.D.	Vitamin A supplementation for extremely-low-birth-weight infants	The Journal of pediatrics	124-125	136	1	2000				Included
Abdel-Hady, Hesham	Mediators in Preterm Infants With Late-onset Sepsis: A Randomized Controlled Trial	Journal of pediatric gastroenterology and nutrition	578-584	68	4	2019	OBJECTIVE: To evaluate biochemical and clinical effects of 2 different doses of vitamin D supplementation in preterm infants with late-onset sepsis (LOS)., STUDY DESIGN: A double blinded randomized controlled stratified trial included preterm infants with gestational age (GA) >=28 weeks with LOS. Subjects were randomly assigned to receive 400 or 800 IU/day of vitamin D3. Serum concentrations of 2…		https://dx.doi.org/10.1097/MPG.0000000000002238	Awaiting classification
Ahmadpour Kacho, M.	Effect of vitamin A on prevention of retinopathy of prematurity (ROP)		355			2005	BACKGROUND: Retinopathy of prematurity (ROP) is a retinal vascular disorder frequently seen in premature infants. Several agents have been used for prevention of ROP in high risk premature neonates. OBJECTIVE: To evaluate the efficacy of prophylactic high dose vitamin A on prevention of retinopathy of prematurity in preterm infants admitted to NICU or newborn services. MATERIAL AND METHODS: Sixty…	https://www.cochranelibrary.com/central/doi/10.1002/central/CN-00709075/full		Awaiting classification
Basu, Sriparna	Oral vitamin A for prevention of mortality and bronchopulmonary dysplasia		1603-1603	178		2019	The sample size calculation of the study was based on the combined incidence of death and bronchopulmonary dysplasia (BPD) in very low birth weight neonates requiring respiratory support at 24 h of age in the previous year, which was 64%. We assumed a similar incidence in the placebo group during the study period and expected a relative risk reduction of 20%, i.e., an incidence of 51.2% [64 - (20…	https://search.ebscohost.com/login.aspx?direct=true&db=ccm&AN=138521125&site=ehost-live	10.1007/s00431-019-03439-z	Awaiting classification
Basu, Sriparna	Correction to: Oral vitamin A supplementation in very low birth weight neonates: a randomized controlled trial	European journal of pediatrics	1469	178	9	2019	The authors regret that Ethical approval section was incorrect in the original publication; the authors have requested that this be noted.		https://dx.doi.org/10.1007/s00431-019-03423-7	Awaiting classification
Basu, Sriparna	Oral vitamin A supplementation in very low birth weight neonates: a randomized controlled trial	European journal of pediatrics	1255-1265	178	8	2019	This randomized double-blind placebo-controlled trial evaluated the effects of early postnatal oral vitamin A supplementation (VAS) in 196 inborn very-low birth weight (VLBW) infants requiring respiratory support at 24 h of age. Eligible infants were randomized to receive aqueous syrup of vitamin A (10,000 IU of retinol/dose; n = 98) or placebo (n = 98) on alternate days for 28 days. Primary outc…		https://dx.doi.org/10.1007/s00431-019-03412-w	Awaiting classification
Basu, S.	Reply to correspondence letter: Oral vitamin A supplementation in very low birth weight neonates: a randomized controlled trial	European Journal of Pediatrics			(Basu, Khanna, Kumar) Neonatal Unit, Department of Pediatrics, Institute of Medical Sciences, Banaras Hindu University, Varanasi, India(Basu) Department of Neonatology, All India Institute of Medical Sciences, Rishikesh, India(Srivastava) Department of Bi	2019		https://rd.springer.com/journal/431	https://dx.doi.org/10.1007/s00431-019-03454-0	Awaiting classification
Cakmak Celik, F.	Assessment of different folic acid supplementation doses for low-birth-weight infants		210‐216	51	4	2016	Aim: The adequacy of 50 mcg folic acid supplementation given to lowbirth‐ weight babies was investigated. The folate levels of the mothers and infants, and breastmilk, and the optimum dose for folic acid supplementation were also investigated. Material and Methods: After obtaining blood from 141 low‐birthweight infants on the 1st day of life for serum and red cell folate levels, the infants were …	https://www.cochranelibrary.com/central/doi/10.1002/central/CN-01301435/full	10.5152/TurkPediatriArs.2016.4235	Awaiting classification
Chai, Changhong	Clinical study of vitamin A combined with vitamin B in prevention and treatment of anemia in premature infants	Minerva pediatrica	34-38	71	1	2019	BACKGROUND: We explored the clinical efficacy of vitamin A combined with vitamin B in the prevention and treatment of premature infants with anemia., METHODS: One hundred fifty cases of premature infants were divided into three groups. Vitamin A combined with recombinant human erythropoietin (group A), vitamin B combined with recombinant human erythropoietin (group B), vitamin A combined with vit…		https://dx.doi.org/10.23736/S0026-4946.17.05049-6	Awaiting classification
Ctri,	Evaluating sufficiency of oral Vitamin D dose in babies with birth weight less than 1500g born prematurely before 37 weeks of gestation					2018	INTERVENTION: Intervention1: Vitamin D : 1000 IU Vitamin D administered orally for 6 weeks Control Intervention1: Vitamin D: 400 IU of vitamin D administered orally for 6 weeks CONDITION: Very Low Birth Weight Preterm Neonates PRIMARY OUTCOME: serum calcium, P, alkaline phosphatase, 25 OH vitamin D, para thyroid hormone at 6 weeks of age‐‐‐‐‐‐Timepoint: serum calcium, P, alkaline phosphatase, 25 …	https://www.cochranelibrary.com/central/doi/10.1002/central/CN-01898499/full		Awaiting classification
Ctri,	Study to see effect of giving Vitamin B12 on blood and nerve in preterm and low birth weight newborn					2019	INTERVENTION: Intervention1: Single dose Injection Vitamin B12 1000mcg: Group A receiving single dose Injection Vitamin B12 1000mcg Control Intervention1: Not receiving Single dose Injection Vitamin B12 1000mcg: Group B babies did not receive the specified intervention CONDITION: Vitamin B12 deficiency anemia, unspecified PRIMARY OUTCOME: TO assess the improvement in hematological outcome after V…	https://www.cochranelibrary.com/central/doi/10.1002/central/CN-02067047/full		Awaiting classification
Ctri,	A clinical trial to study the effects of two different dosages of Vitamin D in preterm neonates					2020	INTERVENTION: Intervention1: Vitamin D: 200 IU once daily per oral for 4 weeks Control Intervention1: None: Neonate will not receive additional 200 units Vitamin D CONDITION: PRIMARY OUTCOME: 200 IU of supplementation to the current regimen of preterm feeding is necessary and sufficient to decrease morbidity in terms of decreasing the need for invasive/ non‐invasive ventilation, the rate of cultu…	https://www.cochranelibrary.com/central/doi/10.1002/central/CN-02185676/full		Awaiting classification
Ctri,	Vitamin K injection protection by muscular vs venous delivery in preterm infants					2024	Inclusion criteria: Preterm infants between 28 0/7 weeks to 33 6/7 weeks Exclusion criteria: Fetal intracranial Hemorrhage &lt;br/ &gt; History of Alloimmune Thrombocytopenia &lt;br/ &gt; Maternal antiplatelet antibodies &lt;br/ &gt; Major Congenital abnormalities such as congential diaphragmatic hernia, anorectal malformation, VACTERL association, intestinal atresia &lt;br/ &gt; Bruised at Birth…	http://www.ctri.nic.in/Clinicaltrials/pmaindet2.php?trialid=101716		Awaiting classification
Ctri,	Effect of oral Vitamin A Supplementation in tiny babies					2017	Inclusion criteria: Inborn, very low birth weight (birth weight less than 1500 g) neonates with respiratory distress requiring respiratory support in the form of oxygen inhalation, CPAP or mechanical ventilation at 24 hours of age. Exclusion criteria: 1. Major congenital malformation including gastro-intestinal (GI) tract anomalies &lt;br/ &gt; 2. Any life threatening condition where oral feeding…	https://www.cochranelibrary.com/central/doi/10.1002/central/CN-01879410/full		Awaiting classification
Irct20110807007244N,	Comparison of neonatal prognosis of vitamin D intake and no receive it at birth is premature infant					2021	INTERVENTION: Intervention 1: Intervention group: Premature infants less than 34 weeks of gestational age admitted to the Neonatal intensive care unit They will be injected once 10,000 units of vitamin D. Intervention 2: Control group: Premature infants less than 34 weeks of gestational age who have been admitted to the neonatal intensive care unit and have not received 10,000 units of vitamin D.…	https://www.cochranelibrary.com/central/doi/10.1002/central/CN-02238089/full		Awaiting classification
Irct20110807007244N,	The effect of vitamin D injection at birth on the incidence of retinal disorder of prematur infant					2022	INTERVENTION: Intervention 1: Intervention group: remature infants less than 34 weeks of gestational age admitted to the Neonatal intensive care unit They will be injected once 10,000 units of vitamin D. Intervention 2: Control group: Premature infants less than 34 weeks of gestational age who have been admitted to the neonatal intensive care unit and have not received 10,000 units of vitamin D. …	https://www.cochranelibrary.com/central/doi/10.1002/central/CN-02455499/full		Awaiting classification
Irct20120215009014N,	Effect of oral vitamin A versus control group in the prevention of retinopathy of prematurity in low birth weight neonates					2021	INTERVENTION: Intervention 1: Intervention group: Routine care including surfactant 5 ml/kg daily and injection of Ampicillin 25 mg/kg every 12 hours and Amikacin 7.5 mg/kg every 12 hours for one week plus oral drop vitamin A 3000 U (manufactured by Hamadan School of Pharmacy) per neonate weight daily for 28 days. Intervention 2: Control group: Just routine care including surfactant 5 ml/kg daily…	https://www.cochranelibrary.com/central/doi/10.1002/central/CN-02329353/full		Awaiting classification
Irct20170307032933N,	Effect of vitamin D in respiratory distress syndrome					2021	INTERVENTION: Intervention 1: Intervention group 1: Daily 400 IU (1 cc) of vitamin D Drop (1000 IU, Alhavi company, Iran) for three weeks is administrated. Intervention 2: Intervention group 2: Daily 800 IU (1 cc) of vitamin D Drop (2000 IU, Alhavi company, Iran) for three weeks is administrated. Intervention 3: Control group: Daily 1 cc of placebo drop (Alhavi company, Iran) for three weeks is a…	https://www.cochranelibrary.com/central/doi/10.1002/central/CN-02329440/full		Awaiting classification
Mathur, N. B.	Assessment of Adequacy of Supplementation of Vitamin D in Very Low Birth Weight Preterm Neonates: A Randomized Controlled Trial	Journal of tropical pediatrics	429-435	62	6	2016	OBJECTIVES: To compare the effect of 400 IU and 1000 IU vitamin D for 6 weeks in very low birth weight preterm neonates., DESIGN: Randomized, double-blinded controlled trial in a teaching hospital., PARTICIPANTS: Fifty very low birth weight preterm neonates., INTERVENTION: Vitamin D 400 IU/day (Group 1) or 1000 IU/day (Group 2)., OUTCOME MEASURES: Change in serum calcium, phosphate, alkaline phos…			Awaiting classification
Mhatre, Dnyanada	Re: Oral vitamin A supplementation in very low birth weight neonates: a randomized controlled trial...Basu S, Khanna P, Srivastava R et al. Oral vitamin A supplementation in very low birth weight neonates: a randomized controlled trial. Eur J Pediatr 2019		1597-1597	178		2019	Considering that vitamin A supplementation resulted in significant benefits among term neonates in community settings [[2]], the efficacy and safety of post-discharge vitamin A therapy in high-risk neonates need to be researched. 1 Basu S, Khanna P, Srivastava R, Ashok K. Oral vitamin A supplementation in very low birth weight neonates: a randomized controlled trial.	https://search.ebscohost.com/login.aspx?direct=true&db=ccm&AN=138521132&site=ehost-live	10.1007/s00431-019-03449-x	Awaiting classification
Nct,	Vitamin A Supplementation in Preterm Infants					2003	Vitamin A and its derivative retinoic acid (RA) have been recognized as important factors in potentiating the immune response and protecting against infection. In developing nations, Vitamin A deficiency is associated with infectious gastroenteritis and increased susceptibility to a number of infections, such as measles. RA is an important regulator of cell growth and differentiation and can augm…	https://www.cochranelibrary.com/central/doi/10.1002/central/CN-01509355/full		Awaiting classification
Nct,	Intratracheal Vitamin A Administration With Surfactant for Newborn Respiratory Distress Syndrome					2010	Chronic lung disease (CLD) of prematurity is the major cause of long‐term disability of extremely LBW (ELBW) premature infants, and it is the most cost consumptive disease in Neonatal Intensive Care Unit graduates. Vitamin A plays an important role in the development of premature lung. Nevertheless, premature infants are prone to vitamin A deficiency. Oral supplementation of vitamin A does not al…	https://www.cochranelibrary.com/central/doi/10.1002/central/CN-01502509/full		Awaiting classification
Nct,	The Efficacy and Safety of Early Vitamin AD Supplementation in Very Preterm Infants					2018	Bronchopulmonary dysplasia (BPD) is the most prevalent longterm morbidity among surviving extremely preterm infants and has a multifactorial etiology. BPD is associated with later risk of reactive airways disease, such as asthma, post neonatal mortality and adverse neurodevelopmental outcomes.Retinopathy of prematurity (ROP) is a common retinal neovascular disorder and a major cause of vision imp…	https://www.cochranelibrary.com/central/doi/10.1002/central/CN-01918672/full		Awaiting classification
Nct,	Folic Acid Supplementation to Reduce Anemia in Extremely Preterm Infants					2024	Anemia of prematurity (AOP) affects nearly all extremely preterm or extremely low birthweight (ELBW; birthweight <1000 g) infants. AOP's development involves various factors such as exacerbation of newborn physiological anemia, reduced response to erythropoietin after birth, frequent blood sampling, short lifespan of red blood cells, and rapid blood volume increase during growth. To manage this a…	https://www.cochranelibrary.com/central/doi/10.1002/central/CN-02679857/full		Awaiting classification
Nct,	Effects of Fat-soluble Vitamins Supplementation on Common Complications and Neural Development in Very Low Birth Weight Infants					2019	&#x0D; Inclusion Criteria:&#x0D; &#x0D; - admitted to the neonatal intensive care unit (NICU) within 24 hours after birth&#x0D; &#x0D; - gestational age younger than 34 weeks&#x0D; &#x0D; - birth weight less than 1500 gram&#x0D; &#x0D; - informed consent was obtained from the infants' parents or guardians&#x0D; &#x0D; Exclusion Criteria:&#x0D; &#x0D; - congenital malformation&#x0D; &#x0D; - chrom…	https://clinicaltrials.gov/show/NCT03876704		Awaiting classification
Paw, Dominika	High Initial Dose of Monitored Vitamin D Supplementation in Preterm Infants (HIDVID Trial): Study Protocol for a Randomized Controlled Study	Nutrients		16	5	2024	Vitamin D deficiency can escalate prematurity bone disease in preterm infants and negatively influence their immature immunology system. Infants born at 24 + 0/7 weeks to 32 + 6/7 weeks of gestation will be considered for inclusion. Cord or vein blood samples will be obtained within 48 h after birth for 25-hydroxyvitamin D level measurements. Parathyroid hormone and interleukin-6 levels will be m…		https://dx.doi.org/10.3390/nu16050700	Awaiting classification
Sheba Medical, Center	Vitamin A for BPD Prevention					2020				Awaiting classification
Tctr,	Effect of oral vitaminA and d supplementation in very low birth weight infants					2016	INTERVENTION: This group of infants will recieved vitamin A and D tab 3 times/week for 4 weeks after they establish full enteral feeding. Clinical outcomes such as BPD, ROP was monitored. Vitamin A and D level was performed at entry, full enteral feeding and 4 weeks after supplement. , This group of infents will receive standard care for VLBW infants. clinical outcomes and vitamin A and D level w…	https://www.cochranelibrary.com/central/doi/10.1002/central/CN-01823287/full		Awaiting classification
Tctr,	Comparison of two vitamin D supplementation regimens in very low birth weight preterm infants in Northern Thailand: a Randomized Controlled Trial					2024	INTERVENTION: Active Comparator Drug,Active Comparator Drug Vitamin D3 supplementation total 400 IU/day at age 2 weeks to age 6 weeks,Vitamin D3 supplementation total 800 IU/day at age 2 weeks to age 6 weeks Vitamin D3 total 400 IU/day,Vitamin D3 total 800 IU/day CONDITION: Vitamin D deficiency Improper dose of vitamin D supplement ; Vitamin D; Vitamin D dose; Very low birth weight Vitamin D; Vit…	https://www.cochranelibrary.com/central/doi/10.1002/central/CN-02684932/full		Awaiting classification
The University of Texas Health Science Center, Houston	Randomized Trial of Enteral Vitamin D Supplementation in Infants < 28 Weeks Gestational Age or <1000 Grams Birth Weight					2023				Awaiting classification
Umin,	Biotin supplement for very low birth weight infant					2017	INTERVENTION: oral supplementation of biotin 0.5mg once a day from the third day of life to the day of discharge CONDITION: very low birth weight infant PRIMARY OUTCOME: late onset metabolic acidosis for 3‐8 weeks of age SECONDARY OUTCOME: mortality at discharge; neurological morbidity at the age of two years INCLUSION CRITERIA: very low birth weight infants born at our hospital	https://www.cochranelibrary.com/central/doi/10.1002/central/CN-01823792/full		Awaiting classification
Yadav, Bharti	Oral vitamin A for prevention of bronchopulmonary dysplasia		1601-1601	178		2019	Lastly, the osmolality of the aqueous oral vitamin A solution used in the trial is not mentioned, since osmolality is a key factor that needs to be taken into consideration when choosing an oral solution for preterm infants [[2]]. 1 Basu S, Khanna P, Srivastava R, Kumar A (2019) Oral vitamin A supplementation in very low birth weight neonates: a randomized controlled trial. 2 Kumar RK, Singhal A,…	https://search.ebscohost.com/login.aspx?direct=true&db=ccm&AN=138521131&site=ehost-live	10.1007/s00431-019-03448-y	Awaiting classification
No author	Revised indications for the treatment of retinopathy of prematurity: results of the early treatment for retinopathy of prematurity randomized trial		1684‐1694	121	12	2003	OBJECTIVE: To determine whether earlier treatment using ablation of the avascular retina in high‐risk prethreshold retinopathy of prematurity (ROP) results in improved grating visual acuity and retinal structural outcomes compared with conventional treatment. METHODS: Infants with bilateral high‐risk prethreshold ROP (n = 317) had one eye randomized to early treatment with the fellow eye managed …	https://www.cochranelibrary.com/central/doi/10.1002/central/CN-00459402/full	10.1001/archopht.121.12.1684	Title and abstract screening	Title and abstract deemed irrelevant
No author	[Commentary on] Effect of maternal multiple micronutrient supplementation on fetal loss and infant death in Indonesia: a double-blind cluster-randomized trial...Including commentary by Rouse DJ	Obstetrical & Gynecological Survey	412-413	63	7	2008	In developing countries such as Indonesia, maternal nutrient supplementation generally is limited to providing iron and folic acid (IFA). The use of multiple micronutrients (MMN) has been slowed by a lack of persuasive evidence that they reduce fetal losses and infant deaths. The Supplementation with Multiple Micronutrients Intervention Trial, or SUMMIT, was designed as a double-blind cluster-ran…	https://search.ebscohost.com/login.aspx?direct=true&db=ccm&AN=105711756&site=ehost-live	10.1097/01.ogx.0000318132.59067.d9	Title and abstract screening	Title and abstract deemed irrelevant
No author	Report on Maternity 2017					2019				Title and abstract screening	Title and abstract deemed irrelevant
No author	WHO recommendations for care of the preterm or low birth weight infant					2022				Title and abstract screening	Title and abstract deemed irrelevant
Abd El Razek Mohamed, S.	Glutathione-S-transferase in neonates with gross congenital anomalies	QJM	i67	111	Supplement 1	2018	Background: Congenital anomalies are structural or functional defects that occur during intrauterine life. One of the most recent theories causing congenital anomalies is the disturbance in the intrauterine redox hemostasis, resulting in altering the pathways that control the embryonic reactive oxygen species (ROS) balance. Oxidative stress posttranslationally modifies redox-regulated transcripti…		https://dx.doi.org/10.1093/qjmed/hcy200	Title and abstract screening	Title and abstract deemed irrelevant
Abdel Ghany, E. A. G.	Anti-oxidant profiles and markers of oxidative stress in preterm neonates	Paediatrics and International Child Health	134-140	36	2	2016	Background: Preterm birth is associated with an increased oxidant burden which places these infants at a higher risk of injury. Aim(s): This prospective study aimed to assess levels of antioxidants and a marker of oxidative stress in preterm neonates. Objective(s): (i) To compare levels of anti-oxidants [vitamin A, vitamin E, catalase, total anti-oxidant status (TAS)] as well as malondialdehyde l…	http://www.tandfonline.com/loi/ypch20#.VvoBXrdf1Hg	https://dx.doi.org/10.1179/2046905515Y.0000000017	Title and abstract screening	Title and abstract deemed irrelevant
Abdulah, Deldar Morad	Effectiveness of Vitamin D supplementation in combination with calcium on risk of maternal and neonatal outcomes: A quasi-experimental clinical trial	Tzu chi medical journal	175-187	36	2	2024	Objectives: We examined the effectiveness of combining Vitamin D supplementation with calcium on maternal and neonatal outcomes, as opposed to using Vitamin D supplements alone., Materials and Methods: Pregnant women in their third trimester were divided into two groups. The control group received a daily dose of 1000 IU of Vitamin D, but, the experimental group received a combined daily dosage o…		https://dx.doi.org/10.4103/tcmj.tcmj_184_23	Title and abstract screening	Title and abstract deemed irrelevant
Abedi, P.	The relationship of serum vitamin D with pre-eclampsia in the Iranian women	Maternal and Child Nutrition	206-212	10	2	2014	Vitamin D deficiency may be a risk factor for negative outcome in pregnancy, such as pre-term labour, low birthweight, intrauterine growth retardation and gestational diabetes. This study aimed to evaluate the relationship between vitamin D and pre-eclampsia. This was a case-control study of 59 pre-eclamptic women and 59 healthy pregnant women selected in two hospitals in Ahvaz, Iran. Women with …	http://onlinelibrary.wiley.com/journal/10.1111/(ISSN)1740-8709	https://dx.doi.org/10.1111/mcn.12058	Title and abstract screening	Title and abstract deemed irrelevant
Abiaka, Clifford	Erythrocyte indices, microminerals and ratios, antioxidants and lipids in Centrum Materna diet-supplemented Omani mothers	Biological trace element research	83-91	124	1	2008	Venous (maternal) and cord blood (neonatal) samples of Omani women who had a daily supplement of Centrum Materna multivitamin and multimineral tablet throughout pregnancy were investigated at late preterm (n=37) and at term (n=37) delivery for erythrocyte indices, micromineral, antioxidant, and lipid values. Hemoglobin (Hb), hematocrit (HCT), mean cell volume (MCV), red cell distribution width (R…		https://dx.doi.org/10.1007/s12011-008-8126-7	Title and abstract screening	Title and abstract deemed irrelevant
Abiramalatha, T.	Interventions to Prevent Bronchopulmonary Dysplasia in Preterm Neonates: An Umbrella Review of Systematic Reviews and Meta-analyses	JAMA Pediatrics	502-516	176	5	2022	Importance: Bronchopulmonary dysplasia (BPD) has multifactorial etiology and long-term adverse consequences. An umbrella review enables the evaluation of multiple proposed interventions for the prevention of BPD. Objective(s): To summarize and assess the certainty of evidence of interventions proposed to decrease the risk of BPD from published systematic reviews. Data Sources: MEDLINE, Cochrane C…	http://archpedi.jamanetwork.com/issues.aspx	https://dx.doi.org/10.1001/jamapediatrics.2021.6619	Title and abstract screening	Title and abstract deemed irrelevant
Abraham, Anuja	A nested case-control study to evaluate the association between fetal growth restriction and vitamin B12 deficiency	The Australian & New Zealand journal of obstetrics & gynaecology	399-402	53	4	2013	OBJECTIVES: To study the association between maternal vitamin B12 levels and fetal growth restriction., METHODS: In this nested case-control study, a cohort of low-risk women attending the antenatal clinic had their blood samples taken and stored at 28-31 weeks gestation. They were followed until delivery. Fifty-eight women delivering babies less than 2500 g were taken as cases and an equal numbe…		https://dx.doi.org/10.1111/ajo.12057	Title and abstract screening	Title and abstract deemed irrelevant
Abramovici, A.	Maternal tobacco use and associated adverse pregnancy outcomes	Reproductive Sciences	261A	22	SUPPL. 1	2015	INTRODUCTION: We investigated the relationship between smoking and adverse pregnancy outcomes including potential dose-response. METHOD(S): Secondary analysis of a multicenter trial of vitamin C/E for preeclampsia prevention in low-risk nulliparous women. Smoking status assessed at enrollment was categorized as currently smoking, quit after start of pregnancy, and never smoked/quit before start o…			Title and abstract screening	Title and abstract deemed irrelevant
Abramovici, A.	Prenatal Vitamin C and e supplementation in smokers is associated with reduced placental abruption and preterm birth: A secondary analysis	BJOG: An International Journal of Obstetrics and Gynaecology	1740-1747	122	13	2015	Objective Smoking and pre-eclampsia (PE) are associated with increases in preterm birth, placental abruption and low birthweight. We evaluated the relationship between prenatal Vitamin C and E (C/E) supplementation and perinatal outcomes by maternal self-reported smoking status focusing on outcomes known to be impacted by maternal smoking. Design/Setting/Population A secondary analysis of a multi…	http://onlinelibrary.wiley.com/journal/10.1111/(ISSN)1471-0528	https://dx.doi.org/10.1111/1471-0528.13201	Title and abstract screening	Title and abstract deemed irrelevant
Abrams, S. A.	Vitamin D in Preterm and Full-Term Infants	Annals of Nutrition and Metabolism	6-14	76(suppl 2)	2	2020	Vitamin D is necessary for the active (transcellular) absorption of calcium and for skeletal health. Inadequate vitamin D in infants leads to increased risks of poor bone mineralization and ultimately rickets. Rickets is uncommon in full-term infants with a much higher risk in very premature infants. However, the primary cause of rickets in premature infants is a deficiency of calcium and phospho…	https://www.karger.com/DOI/10.1159/000508421	10.1159/000508421	Title and abstract screening	Title and abstract deemed irrelevant
Abreu, A. M.	Maternal Blood Pressure in Relation to Prenatal Lipid-Based Nutrient Supplementation and Adverse Birth Outcomes in a Ghanaian Cohort: A Randomized Controlled Trial and Cohort Analysis	The Journal of nutrition			(Abreu, Lofgren, Oaks) Department of Nutrition and Food Sciences, University of Rhode Island, RI, Kingston, United States(Young, Okronipa, Dewey) Department of Nutrition, University of California, Davis, Davis, CA, USA(Buchanan) Department of Pharmacy Pra	2021	BACKGROUND: It is unknown whether prenatal lipid-based nutrient supplements (LNSs) affect blood pressure (BP). Associations between hypertension and birth outcomes using recently updated BP cutoffs are undetermined. OBJECTIVE(S): We aimed to assess the impact of LNSs on maternal hypertension and associations between hypertension and birth outcomes. METHOD(S): Pregnant Ghanaian women at <=20 weeks…		https://dx.doi.org/10.1093/jn/nxab018	Title and abstract screening	Title and abstract deemed irrelevant
Abuyaman, Omar	Vitamin B12 insufficiency and deficiency: a review of nondisease risk factors	Scandinavian journal of clinical and laboratory investigation	533-539	83	8	2023	Vitamin B12 deficiency and insufficiency can lead to both hematological and neurological impairments. This review examines nondisease causes and risk factors associated with dietary availability, such as eating habits, food processing, cooking techniques, and bioavailability, as well as increased physiological needs and iatrogenic factors linked to medication use or surgical procedures. As a resu…		https://dx.doi.org/10.1080/00365513.2023.2297357	Title and abstract screening	Title and abstract deemed irrelevant
Acar, Damla Erginturk	Effects of diode laser photocoagulation treatment on ocular biometric parameters in premature infants with retinopathy of prematurity	International journal of ophthalmology	277-282	14	2	2021	AIM: To investigate the effects of diode laser treatment on ocular biometric parameters in premature infants with retinopathy of prematurity (ROP)., METHODS: Premature infants who received diode laser treatment for ROP (n=68) and premature infants with spontaneous regressed ROP without treatment (n=50) were performed longitudinal ocular biometric measurements including anterior chamber depth, len…		https://dx.doi.org/10.18240/ijo.2021.02.15	Title and abstract screening	Title and abstract deemed irrelevant
Acharya, D.	Maternal and dietary behavior-related factors associated with preterm birth in Southeastern Terai, Nepal: A cross sectional study	Frontiers in public health	946657	10	(Acharya, Poder) Department of Management, Evaluation and Health Policy, School of Public Health, Universite de Montreal, Montreal, QC, Canada(Acharya, Lewin, Gaussen) Hema-Quebec, Montreal, QC, Canada(Gautam) Independent Researcher, Montreal, QC, Canada(	2022	Background: Preterm birth (PTB) is a global issue although its burden is higher in low- and middle-income countries. This study examined the risk factors of PTB in Southeastern Terai, Nepal. Method(s): In this community-based cross-sectional study, a total of 305 mothers having children under the age of 6 months were selected using systematic random sampling. Data were collected by structured int…		https://dx.doi.org/10.3389/fpubh.2022.946657	Title and abstract screening	Title and abstract deemed irrelevant
Acharya, D.	Maternal factors and utilization of the antenatal care services during pregnancy associated with low birth weight in rural Nepal: Analyses of the antenatal care and birth weight records of the matri-suman trial	International Journal of Environmental Research and Public Health	2450	15	11	2018	Low birth weight (LBW) remains a major public health problem in developing countries, including Nepal. This study was undertaken to examine the association between LBW and maternal factors and antenatal care service utilization, in rural Nepal, using data obtained for a capacity-building and text-messaging intervention, designed to enhance maternal and child health service utilization among pregn…	https://www.mdpi.com/1660-4601/15/11/2450/pdf	https://dx.doi.org/10.3390/ijerph15112450	Title and abstract screening	Title and abstract deemed irrelevant
Acharya, Ojaswi	Maternal Nutritional Status, Food Intake and Pregnancy Weight Gain in Nepal	Journal of Health Management	1-12	18	1	2016	Poor maternal nutrition during pregnancy may predispose to intrauterine growth restriction (IUGR), immunological and metabolic adaptations which manifest as low birth weight (LBW) and increase the risk of adult non-communicable disease. This study examined the relationships between maternal nutritional status, food intake and pregnancy weight gain (PWG) which may account for risk of LBW in Nepal.…	https://search.ebscohost.com/login.aspx?direct=true&db=ccm&AN=113947355&site=ehost-live	10.1177/0972063415625537	Title and abstract screening	Title and abstract deemed irrelevant
Actrn,	Which iron supplementation regime for pregnant women provides the best maternal and infant outcomes?					2010	INTERVENTION: The trial has three arms. Arms 1. and 2. will each receive a different intervention as follows: 1. Micronutrient supplement (elemental iron 60mg, folic acid 1.5mg) taken orally twice weekly for the duration of pregnancy and three months postpartum. and 2. Micronutrient supplement (multiple micronutrients ‐ modified 2xUNIMAPP) taken orally twice weekly for the duration of pregnancy a…	https://www.cochranelibrary.com/central/doi/10.1002/central/CN-01874205/full		Title and abstract screening	Title and abstract deemed irrelevant
Actrn,	A trial to evaluate the impact of an early start to iron/folic acid supplementation in pregnancy on deaths of newborns in rural Bangladesh					2012	INTERVENTION: In the intervention clusters trained BRAC (Bangladesh Rural Advancement Committee, an NGO based in Bangladesh) village volunteers will identify pregnant women and provide consenting women with a daily dose of iron (60 mg)/folic acid (400ug) supplementation early in pregnancy (in the first trimester) to be taken orally and sustained for at least 180 days, ensure resupply of supplemen…	https://www.cochranelibrary.com/central/doi/10.1002/central/CN-01838766/full		Title and abstract screening	Title and abstract deemed irrelevant
Actrn,	Zinc supplementation in very low birth weight neonates					2012	INTERVENTION: Active treatment consist in zinc at dosage of 10 mg/d associated to other vitamins. We used commercial zinc preparation available on the market as drops. Treatment was started at 7 d of life until discharge from the hospital. Other vitamins contained in the preparation were (pro dose)folates (120 mcg), vit. B12 (0.6 mcg) and Vit D3 (400 UI), vit. C (60 mg), vit. E (6 mg), vit. A (48…	https://www.cochranelibrary.com/central/doi/10.1002/central/CN-01822598/full		Title and abstract screening	Title and abstract deemed irrelevant
Actrn,	Microdrop administration of phenylephrine and cyclopentolate in neonates (MAPC-N)					2016	INTERVENTION: Participants will be randomised to receive either a combination of; 1. One combination microdrop (7 microlitre) of both phenylephrine 1% and cyclopentolate 0.2% to both eyes. Participants will have one to three doses administered depending on pupil dilation. 2. One combination microdrop (7 microlitre) of both phenylephrine 0.5% and cyclopentolate 0.1% to both eyes. Participants will…	https://www.cochranelibrary.com/central/doi/10.1002/central/CN-02432854/full		Title and abstract screening	Title and abstract deemed irrelevant
Actrn,	The effect of treatment of obstructive sleep apnoea on the development of gestational diabetes in pregnancy (POSA)					2019	INTERVENTION: Participants with obstructive sleep apnoea will be allocated in randomly permuted blocks 1:1:1 to one of three groups ‐ Intervention 1 (CPAP) and usual care ‐ Intervention 2 (Positional therapy) and usual care ‐ Usual care alone Participants will be allocated to use either CPAP or positional therapy after the results of their first diagnostic sleep study is known. In the CPAP group,…	https://www.cochranelibrary.com/central/doi/10.1002/central/CN-02064929/full		Title and abstract screening	Title and abstract deemed irrelevant
Actrn,	Suanhoam: a cluster-randomized controlled trial to evaluate the effectiveness of a mixed intervention package in reducing child undernutrition in Lao People's Democratic Republic					2020	INTERVENTION: This cluster‐randomized controlled trial has a control and an intervention arm. The Control Arm will receive the standard primary health care services at their respective centres as mandated by the Ministry of Health. These standard activities include an ongoing drug revolving fund, health promotional materials developed by the Ministry, antenatal care (at least four visits during p…	https://www.cochranelibrary.com/central/doi/10.1002/central/CN-02165308/full		Title and abstract screening	Title and abstract deemed irrelevant
Actrn,	The Folic Acid in Gestation Study					2024	INTERVENTION: Intervention combination product ‐ no folic acid supplement prenatal vitamin and mineral supplement. Folic acid 0 µg; Beta carotene (All trans‐beta‐ carotene) 2500 IU; Vitamin E (dl‐alphatocopheryl acetate) 13.5 mg AT; Vitamin D3 (cholecalciferol) 10 µg; Vitamin C (ascorbic acid granular) 85 mg; Niacinamide 18 mg; Pantothenic acid (calcium d‐ pantothenate) 6 mg; Vitamin B6 (DC pyrid…	https://www.cochranelibrary.com/central/doi/10.1002/central/CN-02679504/full		Title and abstract screening	Title and abstract deemed irrelevant
Actrn,	Suanhoam: a cluster-randomized controlled trial to evaluate the effectiveness of a mixed intervention package in reducing child undernutrition in Lao People's Democratic Republic					2020	Inclusion criteria: Pregnant women in their third trimester (from 28-32 weeks gestation):&#x0D; o Identified in study villages in Vientiane province&#x0D; o Aged 16 years and over&#x0D; o During a 12 month recruitment period (from 1 December 2020 to 30 November 2021); and&#x0D; o Who plan to stay in the village for at least 24 months following recruitment (to enable data to be collected until the…	https://anzctr.org.au/ACTRN12620000520932.aspx		Title and abstract screening	Title and abstract deemed irrelevant
Actrn,	Effect of multi aspect interventions in reducing Low birth weight and maternal anemia among pregnant women					2016	Inclusion criteria: Pregnant women in second trimester (13-17 weeks of gestation)&#x0D; give consent to be part of study Exclusion criteria: women who refused to be part of the study and did not gave consent&#x0D; Women with high risk pregnancies <Condition>Low birth weight &#x0D; ;Maternal Anaemia; Low birth weight Maternal Anaemia;Reproductive Health and Childbirth - Antenatal care;Blood - Anae…	https://anzctr.org.au/ACTRN12616001449426.aspx		Title and abstract screening	Title and abstract deemed irrelevant
Actrn,	Relationship between prematurity, kidney volume and retinal micro vasculature among premature babies born in North Queensland					2010	Inclusion criteria: Premature babies less than 32 weeks of gestation with parental consent would be recruited into this study. Exclusion criteria: Babies with congenital renal, eye and chromosomal abnormalities will be excluded from this study. <Condition>Premature babies;Prematurity and its effect on kidney growth and retinal vasculature development.; Premature babies Prematurity and its effect …	https://anzctr.org.au/ACTRN12610000676011.aspx		Title and abstract screening	Title and abstract deemed irrelevant
Actrn,	Effectiveness of human milk in pain relief during eye exam for retinopathy of prematurity in premature newborn					2011	Inclusion criteria: Birth weight less than or equal tto 1,500g or GA less than or equal to 32 wk; clinically stable and minimum time of 1 hour of the last feeding. Exclusion criteria: Ventilator support &#x0D; Analgesic Therapy &#x0D; kidney disease &#x0D; intra-ventricular hemorrage grade III or IV <Condition>pain relief in pre-term newborn during eye exam for diagnosis of ROP; pain relief in pr…	https://anzctr.org.au/ACTRN12611000375954.aspx		Title and abstract screening	Title and abstract deemed irrelevant
Actrn,	A trial to evaluate the impact of an early start to iron/folic acid supplementation in pregnancy on deaths of newborns in rural Bangladesh					2012	Inclusion criteria: All pregnant women registered in the study clusters. Exclusion criteria: 1) Clusters on the sampling frame will be excluded if there are other interventions to improve antenatal iron/folic acid distribution currently being implemented either by government or non-government sectors. 2) Clusters located in areas where access is extremely difficult, for example, low land areas wh…	https://anzctr.org.au/ACTRN12612000588897.aspx		Title and abstract screening	Title and abstract deemed irrelevant
Actrn,	Which iron supplementation regime for pregnant women provides the best maternal and infant outcomes?					2010	Inclusion criteria: healthy pregnant women 16 weeks gestation or less Exclusion criteria: complicated pregnancies (e.g. twins, diabetes, other medical conditions), or Hb&lt;=8.0 <Condition>Anaemia in pregnancy;Iron deficiency in pregnancy;Low birth weight;infant growth and development;maternal mental health; Anaemia in pregnancy Iron deficiency in pregnancy Low birth weight infant growth and deve…	https://anzctr.org.au/ACTRN12610000944033.aspx		Title and abstract screening	Title and abstract deemed irrelevant
Actrn,	Diagnostic accuracy of Digital Retinal Photography (DRP) in screening for Retinopathy of Prematurity (ROP) by non- ophthalmologists-a prospective study					2016	Inclusion criteria: All Preterm infants&#x0D; Fullfilling any one of the following criteriae &#x0D; 1. All babies born &lt;31 weeks, regardless of weight.&#x0D; 2. All babies born &lt;1250 grams, regardless of gestation.&#x0D; Exclusion criteria: Failure to obtain informed consent. &#x0D; Known ocular anomalies or infection&#x0D; Other major congenital anomalies/syndromic&#x0D; <Condition>Retinop…	https://anzctr.org.au/ACTRN12616001386426.aspx		Title and abstract screening	Title and abstract deemed irrelevant
Adams, S. O.	Effect of nutritional supplementation in pregnancy. I. Outcome of pregnancy	Journal of the American Dietetic Association	144-7	72	2	1978	Women judged to be at high risk of delivering low-birth-weight infants were assigned to one of three supplements--high-protein beverage, low-protein beverage, or a vitamin-mineral preparation--to determine the effect these nutritional supplements would have on the outcome of pregnancy. In comparing prenatal nutrient intake and the birth weight of their infants, no significant associations were fo…			Title and abstract screening	Title and abstract deemed irrelevant
Adams-Chapman, I.	Neurodevelopmental Impairment Among Extremely Preterm Infants in the Neonatal Research Network	Pediatrics		141	5	2018	OBJECTIVES: Evaluate the spectrum of neurodevelopmental outcome in a contemporary cohort of extremely preterm infants. We hypothesize that the rate of severe neurodevelopmental impairment (NDI) decreases over time. METHODS: Retrospective analysis of neurodevelopmental outcome of preterm infants ≤27 weeks' gestational age (GA) from a Neonatal Research Network center that completed neurodevelopment…		10.1542/peds.2017-3091	Title and abstract screening	Title and abstract deemed irrelevant
Adejuyigbe, E. A.	Rickets of prematurity- a case report	The Nigerian postgraduate medical journal	272-4	15	4	2008	OBJECTIVE: This case report seeks to create awareness of the aetiology of rickets of prematurity among very low birth weight infants in Nigeria, METHODS AND RESULT: This is a case report of an 800 gramme premature male neonate delivered by caesarean section at 28 weeks gestation following severe maternal pre-eclampsia. The infant was hospitalised for sixty days and fed exclusively on his mother's…			Title and abstract screening	Title and abstract deemed irrelevant
Adelekan, D. A.	Use of biomarkers of sub-clinical infection, nutrition and neonatal maturity to interpret plasma retinol in Nigerian neonates	British Journal of Nutrition	353-361	90	2	2003	Using the World Health Organization criterion, the prevalence of sub-clinical vitamin A deficiency can be assessed using plasma retinol concentrations <0.7 mumol/l. However, plasma retinol can be depressed by infection; thus, the use of this criterion alone may overestimate deficiency. In the present study, we investigated the usefulness of the acute-phase proteins (APP) alpha1-antichymotrypsin (…		https://dx.doi.org/10.1079/BJN2003907	Title and abstract screening	Title and abstract deemed irrelevant
Adu-Afarwuah, Seth	Lipid-based nutrient supplement increases the birth size of infants of primiparous women in Ghana	The American journal of clinical nutrition	835-46	101	4	2015	BACKGROUND: The International Lipid-Based Nutrient Supplements Project developed a small-quantity (20 g/d) lipid-based nutrient supplement (LNS) for pregnant and lactating women., OBJECTIVE: We evaluated the effects of prenatal LNS supplementation on fetal growth., DESIGN: In a community-based, partially double-blind, individually randomized controlled trial, 1320 women <=20 wk pregnant received …		https://dx.doi.org/10.3945/ajcn.114.091546	Title and abstract screening	Title and abstract deemed irrelevant
Adu-Afarwuah, S.	Lipid-based nutrient supplement for pregnant women improve birth outcomes among primiparous but not multiparous women in Ghana	FASEB Journal		28	1 SUPPL. 1	2014	Nutrient deficiencies are common among pregnant women in low-income countries. The iLiNS Project developed a small-quantity lipid-based nutrient supplement (LNS, 20 g/d, 118 kcal) for pregnant and lactating women, to enrich local diets with essential fatty acids, high-quality protein and 22 micronutrients. In a randomized, partially double-blind, controlled trial in Ghana, pregnant women were ran…	http://www.fasebj.org/content/28/1_Supplement/256.7.abstract?sid=8a802b64-62cc-418c-a136-eb91353cff6b		Title and abstract screening	Title and abstract deemed irrelevant
Afifi, M.	Anemia in pregnancy at South Sharqiya health centers, Oman	The Journal of the Egyptian Public Health Association	39-54	78	1-2	2003	Despite the improvement in some indicators of maternal health, the rate of anemia in pregnancy in South Sharqiya Region, Oman was not satisfactory. The aim of this work was to study the correlates of anemia in pregnancy and its outcomes at the ANC clinics in South Sharqiya health centers. A health facility-based follow up study was designed in 1998. In randomly selected 5 health centers represent…			Title and abstract screening	Title and abstract deemed irrelevant
Afolabi, B. B.	Intravenous versus oral iron for iron deficiency anaemia in pregnant Nigerian women (IVON): study protocol for a randomised hybrid effectiveness-implementation trial	Trials	763	23	1	2022	Background: Anaemia in pregnancy is highly prevalent in African countries. High-dose oral iron is the current recommended treatment for pregnancy-related iron deficiency anaemia (IDA) in Nigeria and other African countries. This oral regimen is often poorly tolerated and has several side effects. Parenteral iron preparations are now available for the treatment of IDA in pregnancy but not widely u…	http://www.trialsjournal.com/home/	https://dx.doi.org/10.1186/s13063-022-06690-2	Title and abstract screening	Title and abstract deemed irrelevant
Aga Khan, University	Study of Vitamin D Supplementation on Improvement of Gums Health					2010				Title and abstract screening	Title and abstract deemed irrelevant
Aga Khan, University	Assessment of Dose Effectiveness of Vitamin D Supplementation During Pregnancy- a Dose Comparison Trial					2013				Title and abstract screening	Title and abstract deemed irrelevant
Aga Khan, University	Determining Feasibility of a Model of Care for Secondary Fracture Prevention					2021				Title and abstract screening	Title and abstract deemed irrelevant
Aga Khan, University	Evaluation of the Effectiveness of Vitamin D Supplementation to Pregnant Women and Their Infants in Pakistan					2010				Title and abstract screening	Title and abstract deemed irrelevant
Agarwal, K. N.	Impact of anaemia prophylaxis in pregnancy on maternal haemoglobin, serum ferritin & birth weight	The Indian journal of medical research	277-80	94	gjf, 0374701	1991	A total of 418 pregnant women at 16-24 wk of gestation, from six subcentres of a rural block of Varanasi district were selected. Pregnant women (137 of 215) from 3 subcentres received the supplementation of 60 mg elemental iron as ferrous sulphate combined with 500 micrograms folic acid, daily for 100 days (study group) and 123 (of 203) pregnant women from the other 3 subcentres without supplemen…			Title and abstract screening	Title and abstract deemed irrelevant
Agarwal, Ramesh	Vitamin D status of low birth weight infants in Delhi: a comparative study	Journal of tropical pediatrics	446-50	58	6	2012	OBJECTIVE: To evaluate vitamin D status of preterm and term low birthweight (LBW) and term normal birth weight (NBW; weight >= 2500 g) infants at birth and in early infancy., METHODS: We enrolled 220 LBW and 119 NBW infants along with their mothers. Blood samples of both infants and mothers were taken within 48 h of birth, and that of infants were repeated at 3 months. Serum levels of calcium, ph…		https://dx.doi.org/10.1093/tropej/fms013	Title and abstract screening	Title and abstract deemed irrelevant
Agarwal, S.	Vitamin D and its impact on maternal-fetal outcomes in pregnancy: A critical review	Critical reviews in food science and nutrition	755-769	58	5	2018	The role of vitamin D beyond its classical function in calcium homeostasis has been of significant interest in recent years. There has been expanding research on the pleiotropic role of vitamin D in pregnancy and the implications of its deficiency on maternal-fetal outcomes. Several studies have associated low maternal vitamin D status to adverse outcomes in pregnancy, including preeclampsia, ges…		https://dx.doi.org/10.1080/10408398.2016.1220915	Title and abstract screening	Title and abstract deemed irrelevant
Agostoni, C.	Enteral nutrient supply for preterm infants: commentary from the European Society of Paediatric Gastroenterology, Hepatology and Nutrition Committee on Nutrition	J Pediatr Gastroenterol Nutr	85-91	50	1	2010	The number of surviving children born prematurely has increased substantially during the last 2 decades. The major goal of enteral nutrient supply to these infants is to achieve growth similar to foetal growth coupled with satisfactory functional development. The accumulation of knowledge since the previous guideline on nutrition of preterm infants from the Committee on Nutrition of the European …		10.1097/MPG.0b013e3181adaee0	Title and abstract screening	Title and abstract deemed irrelevant
Agrawal, Gopal	Fetal oxidative stress, micronutrient deficiency and risk of retinopathy of prematurity: a nested case-control study	European journal of pediatrics	1487-1496	180	5	2021	We hypothesized that fetal oxidative stress and micronutrient deficiencies contribute to higher incidence of retinopathy of prematurity (ROP) in developing countries. In a nested case-control study, preterm infants (< 37 weeks, < 1700 g) were included at birth and followed until 40 weeks post-menstrual age (PMA). Maternal, cord, and neonatal serum/plasma samples at 40 weeks PMA were frozen. Sampl…		https://dx.doi.org/10.1007/s00431-020-03896-x	Title and abstract screening	Title and abstract deemed irrelevant
Aguilar-Cordero, M. J.	Vitamin D, preeclampsia and prematurity: A systematic review and meta-analysis of observational and interventional studies	Midwifery	102707	87	(Aguilar-Cordero) Department of Nursing, Faculty of Health Sciences, University of Granada, Granada, Spain; Andalusian Research, Development and Innovation Plan. CTS 367, University of Granada. Granada, Spain(Lasserrot-Cuadrado, Leon-Rios, Rivero-Blanco)	2020	BACKGROUND: Vitamin D has important functions outside of bone metabolism. Deficiency has been associated with several adverse outcomes during pregnancy such as preeclampsia and prematurity. There is an increasing body of literature on this topic with studies performed to date having produced contradictory results. OBJECTIVE(S): To synthesize the literature about vitamin D deficiency and its assoc…		https://dx.doi.org/10.1016/j.midw.2020.102707	Title and abstract screening	Title and abstract deemed irrelevant
Agyei, Emmanuel Amoako	Income Level but Not Nutrition Knowledge Is Associated with Dietary Diversity of Rural Pregnant Women from Northern Ghana	Journal of nutrition and metabolism	5581445	2021	101526296	2021	Essential nutrients are necessary for reducing the risk of maternal mortality, prenatal mortality, and low-birthweight infants. Dietary diversity can play an important role in supplying essential nutrients to both the mother and the foetus. We evaluated nutrition knowledge, attitudes, and dietary diversity of pregnant women. In addition, we investigated the sociodemographic determinants of dietar…		https://dx.doi.org/10.1155/2021/5581445	Title and abstract screening	Title and abstract deemed irrelevant
Ahmad, Mirza Sultan	Granulocyte to Lymphocyte Ratio among Different Categories of Neonatal Sepsis according to their Vitamin D Status	Journal of the College of Physicians and Surgeons--Pakistan : JCPSP	871-872	31	7	2021	The objective of this study was to ascertain whether, among the cases of neonatal sepsis, there is any significant difference between GLR (Granulocyte to Lymphocyte ratio) of different groups of patients according to their vitamin D status. One hundred and nine neonates with odd admission number, admitted in NICU (Neonatal Intensive Care Unit) with clinical manifestations of neonatal sepsis durin…		https://dx.doi.org/10.29271/jcpsp.2021.07.871	Title and abstract screening	Title and abstract deemed irrelevant
Ahmad, S. M.	High-Dose Neonatal Vitamin A Supplementation to Bangladeshi Infants Increases the Percentage of CCR9-Positive Treg Cells in Infants with Lower Birthweight in Early Infancy, and Decreases Plasma sCD14 Concentration and the Prevalence of Vitamin A Deficien		3005‐3012	150	11	2020	BACKGROUND: Vitamin A (VA) stores are low in early infancy and may impair development of the immune system. OBJECTIVE: This study determined if neonatal VA supplementation (VAS) affects the following: 1) development of regulatory T (Treg) cells; 2) chemokine receptor 9 (CCR9) expression, which directs mucosal targeting of immune cells; and 3) systemic endotoxin exposure as indicated by changed pl…	https://www.cochranelibrary.com/central/doi/10.1002/central/CN-02175912/full	10.1093/jn/nxaa260	Title and abstract screening	Title and abstract deemed irrelevant
Ahmed, Islam Sh	Efficacy of ultra-low-dose (0.1 mg) ranibizumab intravitreal injection for treatment of prethreshold type 1 retinopathy of prematurity: A case series	European journal of ophthalmology	40-47	30	1	2020	AIM: To report the results of treatment of type 1 prethreshold retinopathy of prematurity using intravitreal injection of ultra-low dose of ranibizumab (0.1 mg in 0.01 mL)., DESIGN: A retrospective observational case series study., METHODS: Review of files of eligible infants who received this form of treatment to determine the outcome of treatment and any associated ocular or systemic side effec…		https://dx.doi.org/10.1177/1120672118812266	Title and abstract screening	Title and abstract deemed irrelevant
Ahmed, Mohamed Zaeim Hafez	The association of oxidative stress of neonatal hyperbilirubinemia and vitamin E supplementation	Clinical and experimental hepatology	30-38	10	1	2024	Aim of the study: Jaundice in newborns is a sign of skin and sclera pigmentation. Hyperbilirubinemia and these phenomena do, however, have a relationship. According to many clinical studies, elevated blood bilirubin and low vitamin E (VE) levels in newborns are associated. The aim of the study was to investigate the association of oxidative stress of neonatal hyperbilirubinemia in patients who un…		https://dx.doi.org/10.5114/ceh.2024.136230	Title and abstract screening	Title and abstract deemed irrelevant
Ahmed, Semira	A health facility based case-control study on determinants of low birth weight in Dassie town, Northeast Ethiopia: the role of nutritional factors	Nutrition journal	103	17	1	2018	BACKGROUND: Low birth weight remains a major public health problem affecting developing countries. Evidence shows that low birth weight has long lasting negative health consequences through its contribution to stunting, mental impairment and non-communicable chronic diseases in later life. Thus, it is worth investigating the role of nutritional factors as determinants of low birth weight to sugge…		https://dx.doi.org/10.1186/s12937-018-0409-z	Title and abstract screening	Title and abstract deemed irrelevant
Ahola, T.	Plasma 8-isoprostane is increased in preterm infants who develop bronchopulmonary dysplasia or periventricular leukomalacia	Pediatric Research	88-93	56	1	2004	Our aim was to assess the plasma free 8-epi-prostaglandin F 2alpha (8-isoprostane) and ascorbyl radical as risk indicators for oxidative damage in extremely low birth weight infants (ELB-WIs) and the effect of N-acetylcysteine (NAC) on these markers. Plasma samples were collected on days 3 and 7 of life from infants who were enrolled in a randomized, controlled trial in which i.v. NAC or placebo …		https://dx.doi.org/10.1203/01.PDR.0000130478.05324.9D	Title and abstract screening	Title and abstract deemed irrelevant
Ain Shams Maternity, Hospital	The Relation Between Serum Ascorbic Acid Concentration and Preterm Premature Rupture of Membranes					2016				Title and abstract screening	Title and abstract deemed irrelevant
Ain Shams Maternity, Hospital	Correlation Between Maternal Vitamin D Level And Preterm Birth					2018				Title and abstract screening	Title and abstract deemed irrelevant
Aine, L.	Enamel defects in primary and permanent teeth of children born prematurely	Journal of Oral Pathology and Medicine	403-409	29	8	2000	The objective of this study was to determine the prevalence of enamel defects in both primary and permanent dentitions of the same preterm children, and to elucidate the role of early dietary mineral and vitamin D intake in the etiology of the enamel defects. The status of the primary and permanent teeth was evaluated in 32 preterm children and in 64 control children. The prevalence of enamel def…		https://dx.doi.org/10.1034/j.1600-0714.2000.290806.x	Title and abstract screening	Title and abstract deemed irrelevant
Akbari, Zahra	Relationship of the intake of different food groups by pregnant mothers with the birth weight and gestational age: Need for public and individual educational programs	Journal of education and health promotion	23	4	101593794	2015	OBJECTIVE: This study was conducted to investigate the relationship between the intake of different food groups by pregnant mothers and neonatal low birth weight and premature births., MATERIALS AND METHODS: In this cohort, the target population was 225 pregnant women, randomly selected from different geographical areas of the city of Isfahan, Iran (from April to September, 2012). The main variab…		https://dx.doi.org/10.4103/2277-9531.154109	Title and abstract screening	Title and abstract deemed irrelevant
Akerblom, H.	Retinal nerve fibre layer thickness in school-aged prematurely-born children compared to children born at term	British Journal of Ophthalmology	956-960	96	7	2012	Aim: To investigate the retinal nerve fibre layer (RNFL) with optical coherent tomography (OCT) in prematurely-born children. Method(s): 62 children born with a gestational age of <=32 weeks, and a control group of 54 children born at term with normal birth weight (BW) were included in the study. 28 of the preterm children had retinopathy of prematurity (ROP) in the neonatal period; eight of them…	http://bjo.bmj.com/content/96/7/956.full.pdf+html	https://dx.doi.org/10.1136/bjophthalmol-2011-301010	Title and abstract screening	Title and abstract deemed irrelevant
Akerblom, H.	Central macular thickness is correlated with gestational age at birth in prematurely born children	British Journal of Ophthalmology	799-803	95	6	2011	Background/aim: Previous studies have revealed various subnormal visual functions in prematurely born children. The present study aimed to determine the retinal macular thickness in prematurely born children and compare with children born at term. Method(s): The eyes of 65 prematurely born children aged 5-16 years were examined with Stratus optical coherence tomography (OCT) 3, and the results we…	http://bjo.bmj.com/content/95/6/799.full.pdf	https://dx.doi.org/10.1136/bjo.2010.184747	Title and abstract screening	Title and abstract deemed irrelevant
Akibu, M.	Adherence to prenatal iron-folic acid supplementation in low- and middle-income countries (LMIC): A protocol for systematic review and meta-analysis	Systematic Reviews	107	7	1	2018	Background: Daily iron-folic acid supplementation reduces anemia and various adverse obstetric outcomes such as preterm delivery, low birthweight, hemorrhage, and perinatal and maternal morbidity and mortality. However, its supplementation has not been successful that attributed to several determinants including poor adherence. Therefore, we aimed to conduct a systematic review and meta-analysis …	www.systematicreviewsjournal.com/	https://dx.doi.org/10.1186/s13643-018-0774-x	Title and abstract screening	Title and abstract deemed irrelevant
Akinsulire, O.	Early Enteral Administration of a Complex Lipid Emulsion Supplement Prevents Postnatal Deficits in Docosahexaenoic and Arachidonic Acids and Increases Tissue Accretion of Lipophilic Nutrients in Preterm Piglets	Journal of Parenteral and Enteral Nutrition	69-79	44	1	2020	Background: Preterm delivery and current nutrition strategies result in deficiencies of critical long-chain fatty acids (FAs) and lipophilic nutrients, increasing the risk of preterm morbidities. We sought to determine the efficacy of preventing postnatal deficits in FAs and lipophilic nutrients using an enteral concentrated lipid supplement in preterm piglets. Method(s): Preterm piglets were fed…	http://onlinelibrary.wiley.com/journal/10.1002/(ISSN)1941-2444	https://dx.doi.org/10.1002/jpen.1697	Title and abstract screening	Title and abstract deemed irrelevant
Akpan, U. B.	Antenatal deworming and materno-perinatal outcomes in calabar, Nigeria		901‐907	6	5	2018	BACKGROUND: Studies have shown that administration of anthelmintic drugs in pregnancy can reduce the incidence of maternal anaemia; however, data on other maternal and perinatal outcomes are limited. AIM: This study was therefore conducted to evaluate the direct impact of mass deworming on delivery and perinatal outcome. MATERIAL AND METHODS: A total of 560 healthy pregnant women in their second …	https://www.cochranelibrary.com/central/doi/10.1002/central/CN-01666522/full	10.3889/oamjms.2018.143	Title and abstract screening	Title and abstract deemed irrelevant
Al-Asadi, G. M. A.	Types and determinants of congenital anomalies among newborns in Bint Al-Huda Teaching Hospital in Thi-Qar Governorate at 2015-2017	Journal of Global Pharma Technology	746-753	10	3	2018	Background: Congenital anomalies are a major cause of neonatal and infant death, and disability around the world. The prevalence of congenital malformations differs widely between countries. Objective(s): To determine the types of congenital anomalies among neonates and to identify the possible risk factors associated with congenital anomalies. Patients and Methods: A case-control study was carri…	http://www.jgpt.co.in/		Title and abstract screening	Title and abstract deemed irrelevant
Al-Matary, Abdulrahman	The potential effects of vitamin D deficiency on respiratory distress syndrome among preterm infants	Clinical nutrition ESPEN	243-246	44	101654592	2021	INTRODUCTION: Vitamin D deficiency is one of the most commonly deficient vitamins worldwide. Preterm infants usually suffer from different complications. However, the relationship between vitamin D levels and RDS prevalence has been emerging in the last few years., AIM: This study aimed to assess the severity of respiratory distress syndrome in preterm infants who are <=34 weeks GA, with a birth …		https://dx.doi.org/10.1016/j.clnesp.2021.06.009	Title and abstract screening	Title and abstract deemed irrelevant
Aladangady, N.	Infants' blood volume in a controlled trial of placental transfusion at preterm delivery	Pediatrics	93-98	117	1	2006	OBJECTIVE. To investigate whether it was possible to promote placental blood transfer to infants at preterm delivery by (1) delaying cord clamping, (2) holding the infant below the placenta, and (3) administering an oxytocic agent to the mother, we measured the infants' blood volumes. DESIGN. Randomized study. METHODS. Forty-six preterm infants (gestational age: 24[0/7] to 32[6/7] weeks) were ass…	http://pediatrics.aappublications.org/cgi/reprint/117/1/93	https://dx.doi.org/10.1542/peds.2004-1773	Title and abstract screening	Title and abstract deemed irrelevant
Albersen, M.	Vitamin B6 vitamer concentrations in cerebrospinal fluid differ between preterm and term newborn infants	Pediatrics	e191-8	130	1	2012	BACKGROUND AND OBJECTIVE: Vitamin B(6) plays a pivotal role in brain development and functioning. Differences in vitamin B(6) homeostasis between preterm and term newborn infants have been reported. The authors sought to investigate whether B(6) vitamers in cerebrospinal fluid (CSF) of preterm and term newborn infants are different. METHODS: B(6) vitamer concentrations were determined in 69 CSF s…	https://ezproxy.auckland.ac.nz/login?url=http://ovidsp.ovid.com/ovidweb.cgi?T=JS&CSC=Y&NEWS=N&PAGE=fulltext&D=med9&AN=22732169	https://dx.doi.org/10.1542/peds.2011-3751	Title and abstract screening	Title and abstract deemed irrelevant
Alderman, Harold	Evidence of Impact of Interventions on Growth and Development during Early and Middle Childhood.Child and Adolescent Health and Development					2017	Worldwide patterns of linear growth faltering, based on data from many low- and middle-income countries (LMICs) (Victora and others 2010), indicate deterioration of child nutritional status, on average, from age 0 to 24 months; after this period, nutritional status levels off or slightly reverses (for example, Prentice and others 2013; Stein and others 2010). Analyses of the five countries in the…		https://dx.doi.org/10.1596/978-1-4648-0423-6	Title and abstract screening	Title and abstract deemed irrelevant
Alekberova, Z.	BEHCET'S DISEASE and PREGNANCY OUTCOMES	Annals of the Rheumatic Diseases	1006	81	Supplement 1	2022	Background: Behcet's disease (BD) is multisystemic disease of unknown cause. The relationship between BD and pregnancy is reported in limited number of studies. Objective(s): To evaluate outcomes of pregnancies in BD patients (pts). Method(s): We retrospectively collected data of 45 women with BD diagnosis (according to ISGBD 1990 and ICBD 2014) and their 118 pregnancies. Pts' mean age was 31,3 […		https://dx.doi.org/10.1136/annrheumdis-2022-eular.1546	Title and abstract screening	Title and abstract deemed irrelevant
Alemu, Birtukan	Association of maternal anthropometry, hemoglobin and serum zinc concentration during pregnancy with birth weight	Early Human Development	N.PAG-N.PAG	142		2020	Low birthweight (LBW) infants in general are at greater risk of early mortality. Evidence also suggests increased risk of lifelong adverse health and social consequences of LBW. Several bio-psychosocial variables influence birth weight; identifying significant influencers is important to develop effective interventions. Pregnant women (n = 341), in the first eight weeks of pregnancy, visiting ant…	https://search.ebscohost.com/login.aspx?direct=true&db=ccm&AN=142001086&site=ehost-live	10.1016/j.earlhumdev.2019.104949	Title and abstract screening	Title and abstract deemed irrelevant
Alexandria, University	Low and High Doses of Prophylactic Vitamin D in Prevention of Osteopenia of Prematurity					2020				Title and abstract screening	Title and abstract deemed irrelevant
Alghamdi, R. A. I.	Environmental factors predisposing to type 1 diabetes mellitus in children: A descriptive study of various pediatric endocrine clinics in Jeddah, Saudi Arabia	Current Pediatric Research	201-206	22	3	2018	Background: There is increasing incidence of Type 1 Diabetes Mellitus (T1DM), an autoimmune disease that destroys pancreatic beta cells and is caused by multiple environmental factors. This increasing incidence has been associated with different factors. We aimed to investigate the relationship between environmental factors, such as vitamin D deficiency, socioeconomic status, maternal age, low bi…	http://www.alliedacademies.org/articles/environmental-factors-predisposing-to-type-1-diabetes-mellitus-inchildren-a-descriptive-study-of-various-pediatric-endocrine-clini.pdf		Title and abstract screening	Title and abstract deemed irrelevant
Ali, A. I.	Vitamin C and IL-6 in women with preterm premature rupture of membranes compared to normal pregnant women - A case-control study	Journal of the Pakistan Medical Association		71	12	2021	Objective: The study assessed the relationship of plasma ascorbic acid (vitamin C) level and IL-6 with preterm premature rupture of membranes (PPROM) in pregnant women. Method(s): A case-control study was carried out in University Hospital, Baghdad from July 2019 to July 2020. Two groups of pregnant women with a gestational age between 28-36+6 weeks were included. There were 50 PPROM cases, and 5…	https://www.jpma.org.pk/supplement-article-details/668		Title and abstract screening	Title and abstract deemed irrelevant
Ali, B.	Assessment of environmental factors and the risk of type 1 diabetes in children in Minia Governorate, Egypt; case-control study	Pediatric Diabetes	112	17	Supplement 24	2016	Introducion: Type 1 diabetes results from an interaction of genetic and environmental factors that triggers the autoimmune destruction of insulin-producing pancreatic beta-cells. Discovering those genetic and environmental risk factors and determining how they interact to cause disease are key steps toward being able to identify individuals who areat risk for T1DM and accurately assess their spec…		https://dx.doi.org/10.1111/pedi.12451	Title and abstract screening	Title and abstract deemed irrelevant
Allen, L. H.	Provision of multiple rather than two or fewer micronutrients more effectively improves growth and other outcomes in micronutrient-deficient children and adults	Journal of Nutrition	1022-1030	139	5	2009	Deficiencies of multiple micronutrients (MMN) usually coexist in developing countries, but supplements have usually provided only 1 or 2 micronutrients (MN). To inform policy, in this article we compared the relative benefits of supplying MMN vs. a placebo or 1 or 2 MN on the following: children's growth, health, and development; pregnancy outcome; nutritional status; and HIV/AIDS mortality and m…	http://jn.nutrition.org/cgi/reprint/139/5/1022	https://dx.doi.org/10.3945/jn.107.086199	Title and abstract screening	Title and abstract deemed irrelevant
Almeida, Lissa Fernandes Garcia	Epidemiological Risk Factors and Perinatal Outcomes of Congenital Anomalies	Revista brasileira de ginecologia e obstetricia : revista da Federacao Brasileira das Sociedades de Ginecologia e Obstetricia	348-55	38	7	2016	Objectives To identify the epidemiological risk factors for congenital anomalies (CAs) and the impact of these fetal malformations on the perinatal outcomes. Methods This prospective cohort study comprised 275 women whose fetuses had CAs. Maternal variables to establish potential risk factors for each group of CA and perinatal outcomes were evaluated. The primary outcome was CA. Secondary outcome…		https://dx.doi.org/10.1055/s-0036-1586160	Title and abstract screening	Title and abstract deemed irrelevant
Altschwager, Pablo	Multifocal ERG Responses in Subjects With a History of Preterm Birth	Investigative ophthalmology & visual science	2603-2608	58	5	2017	Purpose: The purpose of this study is to assess cone-mediated central retinal function in children with a history of preterm birth, including subjects with and without retinopathy of prematurity (ROP). The multifocal electroretinogram (mfERG) records activity of the postreceptor retinal circuitry., Methods: mfERG responses were recorded to an array of 103 hexagonal elements that subtended 43degre…		https://dx.doi.org/10.1167/iovs.17-21587	Title and abstract screening	Title and abstract deemed irrelevant
Alvarez, V. M.	Total body iron and IPTp calendar are associated with Plasmodium falciparum parasitemia during the first year of life in Benin	Tropical Medicine and International Health	141-142	18	SUPPL. 1	2013	Introduction In Benin malaria is the leading cause of infant mortality, responsible for 23% of deaths among children under 5 years. In this context co-morbidities like anaemia (present in >80% of the children) contribute significantly to worsen the disease. In parallel, IPTp has modified the epidemiology of the disease improving LBW statistics and clearing placenta parasites. Hence it is necessar…		https://dx.doi.org/10.1111/tmi.12163	Title and abstract screening	Title and abstract deemed irrelevant
Ambalavanan, N.	Survey of vitamin a supplementation for extremely-low-birth-weight infants: Is clinical practice consistent with the evidence?	Journal of Pediatrics	304-307	145	3	2004	Objective To survey the attitudes and practices among level III neonatal intensive care units in the United States regarding vitamin A supplementation for extremely-low-birth-weight (ELBW; birth weight <=1000 g) infants. Study design A pretested questionnaire regarding vitamin A supplementation was distributed to all (n=102) neonatal-perinatal training program directors (TPD) and 105 randomly sel…		https://dx.doi.org/10.1016/j.jpeds.2004.04.046	Title and abstract screening	Title and abstract deemed irrelevant
Ambalavanan, N.	Retinol-binding protein, transthyretin, and C-reactive protein in extremely low birth weight (ELBW) infants	Journal of Perinatology	714-719	25	11	2005	Background: Vitamin A deficiency reduces retinol binding protein (RBP) but not transthyretin (TTR), while inflammation reduces both RBP and TTR and increases C-reactive protein (CRP), an acute phase reactant. Objective(s): To estimate serum RBP, TTR, and CRP in ELBW infants to test the hypotheses that (a) TTR is a negative acute phase reactant and (b) a higher RBP/TTR ratio or CRP is associated w…		https://dx.doi.org/10.1038/sj.jp.7211398	Title and abstract screening	Title and abstract deemed irrelevant
Ambroszkiewicz, Jadwiga	[Serum folate and homocysteine concentrations in women smoking during pregnancy and in umbilical cord blood of newborns]	Przeglad lekarski	674-8	64	10	2007	In metabolism of homocysteine several enzymes and vitamin cofactors are involves. Genetic abnormalities in these enzymes or nutritional deficiency vitamins, especially of folate may lead to hyperhomocysteinemia, a known risk factor for some pregnancy complications. High maternal homocysteine and low folate levels correlate with low birth weight. Maternal smoking affected significantly total homoc…			Title and abstract screening	Title and abstract deemed irrelevant
Amin, S.	Efficacy of Aflibercept Treatment and its Effect on the Retinal Perfusion in the Oxygen-Induced Retinopathy Mouse Model of Retinopathy of Prematurity	Ophthalmic research				2020	INTRODUCTION: Bevacizumab and ranibizumab, which are anti-VEGF medications, are used frequently in the treatment for retinopathy of prematurity (ROP) in infants. Aflibercept, or VEGF-trap, has been used anecdotally but translation and clinical studies are lacking. OBJECTIVE(S): This study investigates the efficacy of aflibercept at reducing areas of non-perfused retina and studies its effect on n…		https://dx.doi.org/10.1159/000509380	Title and abstract screening	Title and abstract deemed irrelevant
Amin, Sanjiv B.	Effect of dexamethasone therapy on serum vitamin E concentrations in premature infants with bronchopulmonary dysplasia	Journal of perinatology : official journal of the California Perinatal Association	552-5	23	7	2003	OBJECTIVE: To investigate the effect of dexamethasone therapy on serum vitamin E concentrations in premature infants with bronchopulmonary dysplasia., STUDY DESIGN: A total of 10, 24 to 29 weeks' gestational age, infants enrolled in a prospective study designed to evaluate the effect of dexamethasone on lipid intolerance were eligible for the study. Eight of these 10 infants had serum vitamin E c…			Title and abstract screening	Title and abstract deemed irrelevant
Amin, S. M.	Efficacy of Aflibercept Treatment and Its Effect on the Retinal Perfusion in the Oxygen-Induced Retinopathy Mouse Model of Retinopathy of Prematurity	Ophthalmic Research	91-98	64	1	2021	Introduction: Bevacizumab and ranibizumab, which are anti-vascular endothelial growth factor (VEGF) medications, are used frequently in the treatment for retinopathy of prematurity (ROP) in infants. Aflibercept, or VEGF Trap, has been used anecdotally, but translation and clinical studies are lacking. Objective(s): This study investigates the efficacy of aflibercept at reducing areas of non-perfu…	https://www.karger.com/journals/ore/ore_jh.htm	https://dx.doi.org/10.1159/000509380	Title and abstract screening	Title and abstract deemed irrelevant
Amiri, M.	Mode of delivery and maternal vitamin D deficiency: an optimized intelligent Bayesian network algorithm analysis of a stratified randomized controlled field trial	Scientific reports	8682	13	1	2023	This study aimed to elucidate the algorithm of various influential factors relating to the association between 25-hydroxyvitamin D (25(OH)D) concentration at delivery and mode of delivery. The investigation constituted a secondary analysis using data collected as part of the Khuzestan Vitamin D Deficiency Screening Program in Pregnancy, which is a stratified randomized vitamin D supplementation-c…		https://dx.doi.org/10.1038/s41598-023-35838-6	Title and abstract screening	Title and abstract deemed irrelevant
Ampofo, Gifty Dufie	Malaria in pregnancy control and pregnancy outcomes: a decade's overview using Ghana's DHIMS II data	Malaria journal	303	21	1	2022	BACKGROUND: Malaria in pregnancy control interventions have been implemented through antenatal care services for more than 2 decades in Ghana. The uptake of these interventions has seen steady improvement over the years. This has occurred within the context of decreasing global trends of malaria infection confirmed by decreasing malaria in pregnancy prevalence in Ghana. However, not much is known…		https://dx.doi.org/10.1186/s12936-022-04331-2	Title and abstract screening	Title and abstract deemed irrelevant
Amrutha Veena, K.	Micronutrient malnutrition profile of infants in South India	Journal of human nutrition and dietetics : the official journal of the British Dietetic Association	54-57	27	1	2014	The present study aimed to evaluate the nutritional status of infants in Ramanathapuram district of Tamilnadu. The present study comprised a community-based cross-sectional study conducted in seven taluks of the Ramanathapuram district. A total of 2800 infants (<1 year of age) comprising of 1400 male and 1400 female infants were selected from all the seven taluks of the Ramanathapuram district at…		https://dx.doi.org/10.1111/jhn.12101	Title and abstract screening	Title and abstract deemed irrelevant
Ancel, P. Y.	Survival and morbidity of preterm children born at 22 through 34 weeks' gestation in France in 2011: results of the EPIPAGE-2 cohort study	JAMA Pediatr	230-8	169	3	2015	IMPORTANCE: Up-to-date estimates of the health outcomes of preterm children are needed for assessing perinatal care, informing parents, making decisions about care, and providing evidence for clinical guidelines. OBJECTIVES: To determine survival and neonatal morbidity of infants born from 22 through 34 completed weeks' gestation in France in 2011 and compare these outcomes with a comparable coho…		10.1001/jamapediatrics.2014.3351	Title and abstract screening	Title and abstract deemed irrelevant
Andersen, Andreas	National Immunization Campaigns with Oral Polio Vaccine Reduce All-Cause Mortality: A Natural Experiment within Seven Randomized Trials	Frontiers in public health	13	6	101616579	2018	BACKGROUND: A recent WHO review concluded that live BCG and measles vaccine (MV) may have beneficial non-specific effects (NSEs) reducing mortality from non-targeted diseases. NSEs of oral polio vaccine (OPV) were not examined. If OPV vaccination campaigns reduce the mortality rate, it would suggest beneficial NSEs., SETTING: Between 2002 and 2014, Guinea-Bissau had 15 general OPV campaigns and o…		https://dx.doi.org/10.3389/fpubh.2018.00013	Title and abstract screening	Title and abstract deemed irrelevant
Andersen, C.	Peripheral retinal ablation for threshold retinopathy of prematurity in preterm infants	Cochrane Database of Systematic Reviews	CD001693	2010	1	1999	Background: This section is under preparation and will be included in the next issue. Objective(s): In premature infants with threshold retinopathy of prematurity (ROP) does peripheral retinal ablation, by any means, reduce the incidence of adverse ophthalmic outcome?. Search Method(s): The standard search strategy of the Cochrane Neonatal Review Group was used. This included a search of the Coch…	https://www.cochranelibrary.com/cdsr/table-of-contents	https://dx.doi.org/10.1002/14651858.CD001693	Title and abstract screening	Title and abstract deemed irrelevant
Andersen, C. C.	Peripheral retinal ablation for threshold retinopathy of prematurity in preterm infants	Cochrane database of systematic reviews (Online)	CD001693		2	2000	BACKGROUND: This section is under preparation and will be included in the next issue. OBJECTIVE(S): In premature infants with threshold retinopathy of prematurity (ROP) does peripheral retinal ablation, by any means, reduce the incidence of adverse ophthalmic outcome? SEARCH STRATEGY: The standard search strategy of the Cochrane Neonatal Review Group was used. This included a search of the Cochra…			Title and abstract screening	Title and abstract deemed irrelevant
Anderson, C. G.	Retinopathy of prematurity and pulse oximetry: A national survey of recent pratices	Journal of Perinatology	164-168	24	3	2004	Objective: To determine if practices related to the use of pulse oximetry in the first 2 weeks following birth and after 2 weeks of age have a relationship to the rate of retinopathy (ROP) and retinal ablation surgery in infants <=1 1500 g. Study of Design: A questionnaire was mailed in July 2001 to 318 neonatal intensive care units (NICUs) in the United States and information was collected regar…		https://dx.doi.org/10.1038/sj.jp.7211067	Title and abstract screening	Title and abstract deemed irrelevant
Aneja, Tripti	Complete recovery in Wernicke's encephalopathy complicating hyperemesis gravidarum	BMJ case reports		12	2	2019	Wernicke's encephalopathy (WE) is an uncommon neurological complication in pregnancies complicated with hyperemesis due to thiamine deficiency. In women with hyperemesis, inadvertent glucose administration prior to thiamine supplementation triggers the development of neurological manifestations. Delay in the diagnosis can lead to maternal morbidity, and in one-third of cases may lead to persisten…		https://dx.doi.org/10.1136/bcr-2018-227530	Title and abstract screening	Title and abstract deemed irrelevant
Annable, W. L.	Long-term follow-up of Candida endophthalmitis in the premature infant	Journal of pediatric ophthalmology and strabismus	103-6	27	2	1990	In the March 1981 issue of the Journal of Pediatrics, Baley, Annable and Kleigman discussed the natural course of Candida endophthalmitis in the premature infant. We now have long-term follow-up on the three surviving infants along with follow-up on an additional eight patients. Though vitrectomy is routinely performed in adults, we recommended that it not be performed in premature infants with s…			Title and abstract screening	Title and abstract deemed irrelevant
Anonymous,	Supplementation of human diets with vitamin E	Nutrition reviews	suppl-8	32	0	1974				Title and abstract screening	Title and abstract deemed irrelevant
Anonymous,	Vitamin E therapy in premature babies	Nutrition reviews	206-8	33	7	1975				Title and abstract screening	Title and abstract deemed irrelevant
Anonymous,	Therapeutic uses of vitamin E	Drug and therapeutics bulletin	69-70	14	18	1976				Title and abstract screening	Title and abstract deemed irrelevant
Anonymous,	The use of vitamin K in the perinatal period. Fetus and Newborn Committee, Canadian Paediatric Society	CMAJ : Canadian Medical Association journal = journal de l'Association medicale canadienne	127-30	139	2	1988	The incidence of hemorrhagic disease of the newborn (HDNB) can be expected to increase in Canada as breast-feeding becomes more popular. There are three clinical patterns of hemorrhagic disease: early HDNB (usually related to maternal drug ingestion), classic HDNB (related to breast-feeding) and late hemorrhagic disease of infancy (related to the combination of breast-feeding and diseases that ca…			Title and abstract screening	Title and abstract deemed irrelevant
Anonymous,	Multicenter trial of cryotherapy for retinopathy of prematurity. One-year outcome - structure and function	Archives of Ophthalmology	1408-1416	108	10	1990	This study of the safety and efficacy of cryotherapy in treating severe retinopathy of prematurity registered 9751 infants with births weights less than 1251 g at 23 study centers. Two hundred ninety-one infants developed a defined threshold retinopathy of prematurity, and cryotherapy was performed in approximately half of the eyes through a randomization protocol. Twelve months after randomizati…			Title and abstract screening	Title and abstract deemed irrelevant
Anonymous,	Nutrient needs and feeding of premature infants. Nutrition Committee, Canadian Paediatric Society	CMAJ : Canadian Medical Association journal = journal de l'Association medicale canadienne	1765-85	152	11	1995	OBJECTIVE: To recommend appropriate intake of nutrients, food sources and feeding practices for premature infants., OPTIONS: Unfortified milk from the premature infant's own mother, fortified milk from the premature infant's own mother, formula designed for preterm infants and parenteral nutrition., OUTCOMES: From birth to 7 days, the minimum achievable goal is the provision of sufficient nutrien…			Title and abstract screening	Title and abstract deemed irrelevant
Anonymous,	Prevention of haemorrhagic disease of the newborn. Routine vitamin K1 administration is justified	Prescrire international	125-7	7	36	1998	(1) Haemorrhagic disease of the newborn is due to vitamin K deficiency. Although rare, it is life-threatening and can have neurological sequelae. Prevention is based on routine vitamin K1 administration at birth. (2) The oral route is suitable for healthy term neonates, but dosing must be repeated if the infant is mainly breastfed. (3) The intramuscular route is reserved for neonates at risk (pre…			Title and abstract screening	Title and abstract deemed irrelevant
Anonymous,	Vitamin D supplement in early childhood and risk for Type I (insulin-dependent) diabetes mellitus. The EURODIAB Substudy 2 Study Group	Diabetologia	51-4	42	1	1999	The initiation of the immunopathogenetic process that can lead to Type I (insulin-dependent) diabetes mellitus in childhood probably occurs early in life. Studies in vitro have shown that vitamin D3 is immunosuppressive or immunomodulating and studies in experimental models of autoimmunity, including one for autoimmune diabetes, have shown vitamin D to be protective. Seven centres in Europe with …			Title and abstract screening	Title and abstract deemed irrelevant
Anonymous,	Supplemental Therapeutic Oxygen for Prethreshold Retinopathy Of Prematurity (STOP-ROP), a randomized, controlled trial. I: primary outcomes	Pediatrics	295-310	105	2	2000	OBJECTIVE: To determine the efficacy and safety of supplemental therapeutic oxygen for infants with prethreshold retinopathy of prematurity (ROP) to reduce the probability of progression to threshold ROP and the need for peripheral retinal ablation., METHODS: Premature infants with confirmed prethreshold ROP in at least 1 eye and median pulse oximetry <94% saturation were randomized to a conventi…			Title and abstract screening	Title and abstract deemed irrelevant
Anonymous,	Effect of retinal ablative therapy for threshold retinopathy of prematurity: results of Goldmann perimetry at the age of 10 years	Archives of ophthalmology (Chicago, Ill. : 1960)	1120-5	119	8	2001	OBJECTIVE: To examine monocular visual fields at the age of 10 years in children with birth weights less than 1251 g in whom severe acute-phase retinopathy of prematurity (ROP) developed in 1 or both eyes and who had random assignment of eyes to cryotherapy (treated) or no cryotherapy (control) and in a comparison group of children who did not develop ROP in the neonatal period., METHODS: Subject…			Title and abstract screening	Title and abstract deemed irrelevant
Anonymous,	Multicenter Trial of Cryotherapy for Retinopathy of Prematurity: ophthalmological outcomes at 10 years	Archives of ophthalmology (Chicago, Ill. : 1960)	1110-8	119	8	2001	OBJECTIVE: To evaluate outcomes at 10 years after randomization for eyes undergoing cryotherapy vs eyes serving as controls, for patients enrolled in the Multicenter Trial of Cryotherapy for Retinopathy of Prematurity (CRYO-ROP)., METHODS: The randomized cohort originally consisted of 291 preterm children with birth weights less than 1251 g who developed a defined threshold of ROP severity in one…			Title and abstract screening	Title and abstract deemed irrelevant
Anonymous,	Multicenter trial of cryotherapy for retinopathy of prematurity: natural history ROP: ocular outcome at 5(1/2) years in premature infants with birth weights less than 1251 g	Archives of ophthalmology (Chicago, Ill. : 1960)	595-9	120	5	2002	OBJECTIVE: To present ophthalmological outcome data at 5(1/2) years after full term from a natural history cohort of infants who had a birth weight less than 1251 g and were enrolled at 5 centers of the Multicenter Trial of Cryotherapy for Retinopathy of Prematurity (ROP), including eyes without ROP and with a full range of ROP severity., DESIGN: Of the 1199 surviving children in the cohort, 1068…			Title and abstract screening	Title and abstract deemed irrelevant
Anonymous,	Preventing premature births	The practising midwife	10	6	8	2003				Title and abstract screening	Title and abstract deemed irrelevant
Anonymous,	[Guideline for oxygen therapy of premature infants and prevention of retinal diseases]	Zhonghua yi xue za zhi	661-2	85	10	2005				Title and abstract screening	Title and abstract deemed irrelevant
Anonymous,	Vitamin C and E do not prevent pre-eclampsia	South African Family Practice	12	48	6	2006	This large trial included 2404 women at increased risk of preeclampsia. Inclusion criteria were gestation of 14 weeks to 21 weeks and any of the following: preeclampsia/eclampsia in prior pregnancy, essential hypertension, type 1 or type 2 diabetes requiring insulin or oral hypoglycemic medication, antiphospholipid syndrome, chronic renal disease, multiple pregnancy, abnormal uterine artery Doppl…	http://www.tandfonline.com/loi/ojfp20		Title and abstract screening	Title and abstract deemed irrelevant
Anonymous,	Non-anaemic pregnant women should not take iron supplements	Prescrire international	261-2	18	104	2009	(1) Iron-deficiency anaemia during pregnancy increases the risk of low birth weight and preterm birth; (2) In a randomised double-blind placebo-controlled trial, iron supplementation in pregnant women with haemoglobin levels of at least 13.2 g/100 ml at the beginning of the 2nd trimester was associated with low birth weight and maternal hypertension; (3) In a trial in women with haemoglobin level…			Title and abstract screening	Title and abstract deemed irrelevant
Anonymous,	Abstracts of the 15th Annual Congress of the Perinatal Society of Australia and New Zealand, PSANZ 2011	Journal of Paediatrics and Child Health		47	SUPPL. 1	2011	The proceedings contain 412 papers. The topics discussed include: wave intensity analysis of right ventricular and pulmonary vascular contributions to higher pulmonary than aortic blood pressure in foetal lambs; maternal creatine pretreatment may not protect the newborn heart from hypoxic injury; haemodynamic effects of prophylactic surfactant replacement therapy with rapid extubation to nasal CP…			Title and abstract screening	Title and abstract deemed irrelevant
Anonymous,	Abstracts of the 19th European Workshop on Neonatology	Journal of Neonatal-Perinatal Medicine		4	3	2011	The proceedings contain 43 papers. The topics discussed include: indicators of reduced drug glucuronidation in neonates: age or bilirubin?; caffeine modulates retinal angiogenic gene expression in neonatal rat oxygen-induced retinopathy; neonatal morbidity in preterm infants after preterm premature rupture of membranes; long-term effect on hippocampus (HIPPO) after perinatal asphyxia (PA); the ba…			Title and abstract screening	Title and abstract deemed irrelevant
Anonymous,	[Present situation of oxygen therapy and retinopathy of prematurity management in premature infants in NICUs: a survey based on 16 tertiary class-one hospitals in the mainland of China]	Zhonghua er ke za zhi = Chinese journal of pediatrics	167-71	50	3	2012	OBJECTIVE: To investigate the present status of oxygen therapy and retinopathy of prematurity (ROP) management in premature infants in tertiary class-one hospitals of the mainland of China., METHODS: A non-informed inspection on oxygen therapy and ROP management in premature infants was carried out by experts in neonatal intensive care units (NICU) of 16 tertiary class-one hospitals in different …			Title and abstract screening	Title and abstract deemed irrelevant
Anonymous,	Gene's polymorphism of the haemostasis and folic acid cycle's enzymes in infants with family's thrombophilic susceptibility	Journal of Perinatal Medicine		41	SUPPL. 1	2013	The aim. To estimate the prevalence of the genetic variants related to thrombophilia among children who were born by women with thrombophilia markers compared with controls. Materials and Methods. We have researched 134 full-term and preterm infants who were referred to the neonate's department of the City's Perinatal Center for 7 single nucleotide polymorphisms (SNPs) of haemostasis and folic ac…		https://dx.doi.org/10.1515/jpm-2013-2003	Title and abstract screening	Title and abstract deemed irrelevant
Anonymous,	Erratum (Fertility and Sterility (2015) 103 (1278-88.e4))	Fertility and Sterility	1649-1650	105	6	2016	In the article by Perez-Lopez et al., "Effect of vitamin D supplementation during pregnancy on maternal and neonatal outcomes: a systematic review and meta-analysis of randomized controlled trials" (Fertil Steril 2015;103:1278-88.e4), Figure 2 contains errors. The source of these errors was primarily from using the baseline sample sizes instead of end of follow-up sample sizes from the included a…	https://www.elsevier.com/locate/fertnstert	https://dx.doi.org/10.1016/j.fertnstert.2016.03.020	Title and abstract screening	Title and abstract deemed irrelevant
Anonymous,	33rd International Workshop on Surfactant Replacement	Neonatology		113	4	2018	The proceedings contain 12 papers. The topics discussed include: the predictive value of amplitude-integrated electroencephalography in preterm infants for IQ and other neuropsychological outcomes at early school age; vitamin D and its role in neonatal hypoxic-ischemic brain injury; perfluuorocarbons prevent lung injury and promote development during artificial placenta support in extremely prema…			Title and abstract screening	Title and abstract deemed irrelevant
Anonymous,	Corrigendum to: Maternal folic acid supplementation and infant birthweight in low- and middle-income countries: A systematic review (Maternal & Child Nutrition, (2020), 16, 1, 10.1111/mcn.12895)	Maternal and Child Nutrition	e13193	17	3	2021	Author Correction: Maternal folic acid supplementation and infant birthweight in low- and middle-income countries: A systematic review Authors and affiliation Hannah Jonker, OMNI Research Group, Ottawa Hospital Research Institute; McMaster University Noa Capelle, OMNI Research Group, Ottawa Hospital Research Institute Andrea Lanes, OMNI Research Group, Ottawa Hospital Research Institute Shi Wu We…	http://onlinelibrary.wiley.com/journal/10.1111/(ISSN)1740-8709	https://dx.doi.org/10.1111/mcn.13193	Title and abstract screening	Title and abstract deemed irrelevant
Antoun, E.	DNA methylation signatures in cord blood associated with birthweight are enriched for dmCpGs previously associated with maternal hypertension or pre-eclampsia, smoking and folic acid intake	Epigenetics	405-421	17	4	2022	Many epidemiological studies have linked low birthweight to an increased risk of non-communicable diseases (NCDs) in later life, with epigenetic proceseses suggested as an underlying mechanism. Here, we sought to identify neonatal methylation changes associated with birthweight, at the individual CpG and genomic regional level, and whether the birthweight-associated methylation signatures were as…		https://dx.doi.org/10.1080/15592294.2021.1908706	Title and abstract screening	Title and abstract deemed irrelevant
Ao'Leary, M.	Low Birth Weight as Predictor of Infant mortality in rural Ghana; Results from a Community Level Population Based Prospective Cohort Study		11‐12	21		2015	Background: Low birth weight; (LBW) infants (weighing <2500g at birth) have a mortality rate twenty times that of non‐ LBW infants. In Sub‐Saharan Africa, most studies on mortality among LBW infants have been conducted in the neonatal period, consequently accurate estimates on the risk of mortality in this group are lacking. We aimed to estimate the prevalence of LBW and its associated risk of mo…	https://www.cochranelibrary.com/central/doi/10.1002/central/CN-02462349/full	10.11604/pamj.2015.21.208.7258	Title and abstract screening	Title and abstract deemed irrelevant
Aoyama, Y.	Evaluation of refractive outcomes and ophthalmic parameters after laser treatment for retinopathy of prematurity	Investigative Ophthalmology and Visual Science		59	9	2018	Purpose : Retinopathy of prematurity (ROP) is a potentially blinding vasoproliferative disease which occurs in premature babies. Laser photocoagulation is known as an effective treatment of ROP to prevent its progression. Recent reports suggested that children with ROP develop myopia in infancy after retinal ablation. No previous studies showed the correlation between myopia and axial length in R…	https://iovs.arvojournals.org/article.aspx?articleid=2691544		Title and abstract screening	Title and abstract deemed irrelevant
Araki, S.	Vitamin A to prevent bronchopulmonary dysplasia in extremely low birth weight infants: A systematic review and meta-analysis	PLoS ONE	e0207730	13	11	2018	Background Vitamin A (VA) supplementation reduces the risk of developing bronchopulmonary dysplasia (BPD). However, a previous meta-analysis showed that VA had minimal efficacy for preventing BPD in very low birth weight infants (VLBWIs). Aims To elucidate the effects of VA supplementation for BPD prevention in extremely low birth weight infants (ELBWIs). Study design This systematic review and m…	https://journals.plos.org/plosone/article/file?id=10.1371/journal.pone.0207730&type=printable	https://dx.doi.org/10.1371/journal.pone.0207730	Title and abstract screening	Title and abstract deemed irrelevant
Aranda, Jacob V.	Pharmacologic interventions for the prevention and treatment of retinopathy of prematurity	Seminars in perinatology	360-366	43	6	2019	Retinopathy of Prematurity (ROP) is a preventable neovascular retinal disease with a lifetime impact on vision and ocular morbidities. Retinal vessel immaturity and oxygen therapy, influenced or modulated by several risk factors including oxidative stress, intermittent hypoxia and desaturations, inflammation, infection, malnutrition, retinal growth factor deficiencies or excesses, and others are …		https://dx.doi.org/10.1053/j.semperi.2019.05.009	Title and abstract screening	Title and abstract deemed irrelevant
Arayevna, V. E.	Comparative characteristics of pregnancy course and labour outcomes in pregnant women, depending on observation conditions and location of health improvement activities	Systematic Reviews in Pharmacy	1815-1820	11	12	2020	Recurrent pregnancy loss (RPL) is quite an urgent problem in modern obstetric practice, as it has an important effect on perinatal morbidity and mortality, as well as on women's reproductive health. In the treatment of pregnancy loss, specialists have few attempts, and the doctor is responsible for diagnostic assessment, management and place of treatment. Purpose of study: To compare characterist…	http://www.sysrevpharm.org/index.php?mno=23217	https://dx.doi.org/10.31838/srp.2020.12.274	Title and abstract screening	Title and abstract deemed irrelevant
Araz-Ersan, B.	Preliminary anatomical and neurodevelopmental outcomes of intravitreal bevacizumab as adjunctive treatment for retinopathy of prematurity	Current Eye Research	585-591	40	6	2015	Purpose: To evaluate the two-year follow-up of patients with type 1 retinopathy of prematurity (ROP) who received intravitreal bevacizumab (IVB) as adjunctive treatment. Material(s) and Method(s): We conducted a longitudinal follow-up study of premature infants who received 0.625mg IVB therapy in addition to standard laser photocoagulation therapy. For comparison of the ophthalmological and neuro…		https://dx.doi.org/10.3109/02713683.2014.941070	Title and abstract screening	Title and abstract deemed irrelevant
Arboleya, S.	Facultative to strict anaerobes ratio in the preterm infant microbiota: A target for intervention?	Gut Microbes	583-588	3	6	2012	During recent years there has been an increasing interest on the development of strategies for modulating the process of microbiota establishment in preterm infants. For successfully developing of such strategies, a detailed knowledge of the microbiota establishment process in these infants is needed. In a previous study we evidenced clear alterations in the process of microbiota establishment in…	http://www.landesbioscience.com/journals/gutmicrobes/2012GUTMICROBES0013R1.pdf?nocache=1300184565	https://dx.doi.org/10.4161/gmic.21942	Title and abstract screening	Title and abstract deemed irrelevant
Ardell, S.	Prophylactic vitamin K for the prevention of vitamin K deficiency bleeding in preterm neonates	Cochrane Database of Systematic Reviews	CD008342	2018	2	2018	Background: Vitamin K is necessary for the synthesis of coagulation factors. Term infants, especially those who are exclusively breast fed, are deficient in vitamin K and consequently may have vitamin K deficiency bleeding (VKDB). Preterm infants are potentially at greater risk for VKDB because of delayed feeding and subsequent delay in the colonization of their gastrointestinal system with vitam…	http://as.wiley.com/WileyCDA/Brand/id-6.html	https://dx.doi.org/10.1002/14651858.CD008342.pub2	Title and abstract screening	Title and abstract deemed irrelevant
Ardell, Stephanie	Prophylactic vitamin K for the prevention of vitamin K deficiency bleeding in preterm neonates	The Cochrane database of systematic reviews	CD008342	2	100909747	2018	BACKGROUND: Vitamin K is necessary for the synthesis of coagulation factors. Term infants, especially those who are exclusively breast fed, are deficient in vitamin K and consequently may have vitamin K deficiency bleeding (VKDB). Preterm infants are potentially at greater risk for VKDB because of delayed feeding and subsequent delay in the colonization of their gastrointestinal system with vitam…		https://dx.doi.org/10.1002/14651858.CD008342.pub2	Title and abstract screening	Title and abstract deemed irrelevant
Arias, Maria Carmenza Cuenca	Differences between uni-and multidimensional scales for assessing pain in term newborn infants at the bedside	Clinics (Sao Paulo, Brazil)	1165-70	67	10	2012	OBJECTIVES: This study sought to determine the level of agreement between behavioral and multidimensional pain assessment scales in term newborn infants submitted to an acute nociceptive stimulus., METHODS: This cross-sectional study was performed on 400 healthy term newborns who received an intramuscular injection of vitamin K during the first 6 hours of life. Two behavioral pain scales (the Neo…			Title and abstract screening	Title and abstract deemed irrelevant
Arif, B.	Recombinant human erythropoietin therapy in low-birthweight preterm infants: a prospective controlled study		67‐71	47	1	2005	BACKGROUND: This study aimed to detect the effectiveness of recombinant human erythropoietin therapy in preventing premature anemia in low‐birthweight preterm infants. METHODS: A total of 292 premature infants who were born earlier than 33 gestational weeks and smaller than 1500 g birthweight were enrolled into the study. In addition to their conventional supportive therapy (medications), recombi…	https://www.cochranelibrary.com/central/doi/10.1002/central/CN-00513769/full	10.1111/j.1442-200x.2005.02007.x	Title and abstract screening	Title and abstract deemed irrelevant
Arima, M.	Study protocol for a multicentre, open-label, single-arm phase I/II trial to evaluate the safety and efficacy of ripasudil 0.4% eye drops for retinopathy of prematurity	BMJ Open	047003	11	7	2021	Introduction Retinopathy of prematurity (ROP) is a vascular proliferative disorder that occurs in preterm infants. Existing treatments are only indicated in severe ROP cases due to the high invasiveness and the potential risk of irreversible side effects. We previously elucidated that ripasudil, a selective inhibitor of the Rho-associated protein kinase, has the ability to inhibit abnormal retina…	http://bmjopen.bmj.com/content/early/by/section	https://dx.doi.org/10.1136/bmjopen-2020-047003	Title and abstract screening	Title and abstract deemed irrelevant
Aris, Aziz	Detrimental effects of high levels of antioxidant vitamins C and E on placental function: considerations for the vitamins in preeclampsia (VIP) trial	The journal of obstetrics and gynaecology research	504-11	34	4	2008	AIM: Supplementation with antioxidant vitamins has been proposed to reduce the risk of preeclampsia and perinatal complications. In a recent study, it has been shown that this supplementation to above physiological doses does not reduce the risk of preeclampsia, but increases the rate of low birthweight babies, suggesting a detrimental effect on placental function, given the lower birthweight. Th…		https://dx.doi.org/10.1111/j.1447-0756.2008.00722.x	Title and abstract screening	Title and abstract deemed irrelevant
Armangil, D.	Lack of association between plasminogen activator inhibitor-1 4G/5G polymorphism and retinopathy of prematurity in premature neonates	Journal of Maternal-Fetal and Neonatal Medicine	167	24	SUPPL. 1	2011	Background: Retinopathy of prematurity (ROP) is a proliferative vascular disorder of the retina leading to most frequently observed visual impairment in neonates. Because of differences in individual responses to the treatment, various genetic factors causing heterogeneity have been considered in the etiology of ROP. Hence, we investigated the novel emerging gene polymorphism of plasminogen activ…		https://dx.doi.org/10.3109/14767058.2011.607964	Title and abstract screening	Title and abstract deemed irrelevant
Arnon, S.	Iron supplementation for preterm infants receiving restrictive red blood cell transfusions: reassessment of practice safety	Journal of perinatology : official journal of the California Perinatal Association	736-40	30	11	2010	OBJECTIVE: To reassess iron supplementation practice safety in very low birth weight (VLBW) preterm infants receiving restrictive red blood cell transfusions during initial hospitalization., STUDY DESIGN: Iron status, including hemoglobin (Hb), serum iron, ferritin, and soluble transferrin receptor (sTfR) levels and reticulocyte count of transfused (n=236) and non-transfused (n=166) preterm infan…		https://dx.doi.org/10.1038/jp.2010.33	Title and abstract screening	Title and abstract deemed irrelevant
Arnon, S.	Vitamin E levels during early iron supplementation in preterm infants	American Journal of Perinatology	387-392	26	5	2009	On the basis of preliminary data, this larger bi-institutional continuation trial evaluating the efficacy and safety of early iron supplementation in preterm infants calls attention to the levels of vitamin E, a marker of antioxidant activity, during iron treatment. A total of 116 preterm infants were randomly assigned to receive at 2 or 4 weeks of age (n = 62, n = 54, respectively) 5 mg/kg/d of …	http://www.thieme-connect.com/ejournals/pdf/ajp/doi/10.1055/s-0029-1214233.pdf	https://dx.doi.org/10.1055/s-0029-1214233	Title and abstract screening	Title and abstract deemed irrelevant
Arora, V.	Graded oxygen saturation targets for premature infants in relation to outcomes	Journal of Investigative Medicine	205	61	1	2013	Purpose of Study: In recently concluded randomized controlled trials, use of low oxygen saturation targets from birth to 36 weeks postmenstrual age (PMA) in preterm infants < 28 weeks gestation was shown to decrease retinopathy of prematurity (ROP), but, with an increase in mortality as compared to high oxygen saturation targets (91-95%). Retinal metabolism and role of growth factors are differen…		https://dx.doi.org/10.231/JIM.0b013e31827d3ac9	Title and abstract screening	Title and abstract deemed irrelevant
Arriola-Lopez, Andrea Elizabeth	Retinal vascular changes in preterm infants: heart and lung diseases and plus disease	Journal of AAPOS : the official publication of the American Association for Pediatric Ophthalmology and Strabismus	488-491.e1	21	6	2017	PURPOSE: To report the retinal vascular features of preterm infants with congenital heart disease (CHD), lung disease (pulmonary hypertension [PH] and bronchopulmonary dysplasia [BPD]), and ROP with plus disease to determine whether these disease entities are distinguishable on the basis of retinal vessel morphology., METHODS: The medical records of preterm infants with CHD, lung disease, and ROP…		https://dx.doi.org/10.1016/j.jaapos.2017.08.004	Title and abstract screening	Title and abstract deemed irrelevant
Arslanoglu, Sertac	Donor Human Milk for Preterm Infants: Current Evidence and Research Directions	J Pediatr Gastroenterol Nutr		57	4	2013	The Committee on Nutrition of the European Society for Pediatric Gastroenterology, Hepatology, and Nutrition aims to document the existing evidence of the benefits and common concerns deriving from the use of donor human milk (DHM) in preterm infants. The comment also outlines gaps in knowledge and gives recommendations for practice and suggestions for future research directions. Protection again…	https://journals.lww.com/jpgn/Fulltext/2013/10000/Donor_Human_Milk_for_Preterm_Infants__Current.26.aspx		Title and abstract screening	Title and abstract deemed irrelevant
Arun, S.	An Open-label Randomized Controlled Trial to Compare Weight Gain of Very Low Birth Weight Babies with or without Addition of Coconut Oil to Breast Milk	Journal of Tropical Pediatrics	63-70	65	1	2019	Background Nutritional guidelines involving the feeding of very low birth weight babies (VLBW) recommend addition of Human Milk Fortifiers to breast milk. Owing to financial constraints, it is a practice in low- and middle-income countries (LMIC) to add coconut oil to aid better weight gain. There are inadequate data on improvement of growth parameters with oral coconut oil supplementation of bre…	http://tropej.oxfordjournals.org/	https://dx.doi.org/10.1093/tropej/fmy012	Title and abstract screening	Title and abstract deemed irrelevant
Arunkumar, R.	Prenatal Carotenoid Supplementation with Lutein or Zeaxanthin Ameliorates Oxygen-Induced Retinopathy (OIR) in Bco2-/- Macular Pigment Mice	Investigative Ophthalmology and Visual Science	9	64	4	2023	PURPOSE. Premature infants at risk of retinopathy of prematurity (ROP) miss placental transfer of the carotenoids lutein (L) and zeaxanthin (Z) during the third trimester. We previously demonstrated that prenatal L and Z supplementation raised carotenoid levels in infants at birth in the Lutein and Zeaxanthin in Pregnancy (L-ZIP) study (NCT03750968). Based on their antioxidant effects and bioavai…	https://iovs.arvojournals.org/article.aspx?articleid=2785512	https://dx.doi.org/10.1167/iovs.64.4.9	Title and abstract screening	Title and abstract deemed irrelevant
Ashorn, P.	The impact of lipid-based nutrient supplement provision to pregnant women on newborn size in rural Malawi: A randomized controlled trial	American Journal of Clinical Nutrition	387-397	101	2	2015	Background: Small birth size, often associated with insufficient maternal nutrition, contributes to a large share of global child undernutrition, morbidity, and mortality. We developed a small-quantity lipid-based nutrient supplement (SQ-LNS) to enrich the diets of pregnant women. Objective(s): The objective was to test a hypothesis that home fortification of pregnant women's diets with SQ-LNS wo…	http://ajcn.nutrition.org/content/101/2/387.full.pdf+html	https://dx.doi.org/10.3945/ajcn.114.088617	Title and abstract screening	Title and abstract deemed irrelevant
Aslan, A. T.	Acute lower respiratory tract infection and vitamin D status in children	European Respiratory Journal		40	SUPPL. 56	2012	Childhood acute lower respiratory infection (ALRI) is one of the most common reason for morbidity and mortality especially in developing countries. Predisposing factors include season, nutrition, suboptimal immunization, lower socioeconomic status, prematurity, underlying disease, tobacco exposure and vitamin D deficiency. Vitamin D deficiency is the 25(OH)D levels below < 20 ng/ml, whereas vitam…	http://erj.ersjournals.com/content/40/Suppl_56/P4121.abstract?sid=e9b0a196-cd42-4d84-bbb1-2543937cd240		Title and abstract screening	Title and abstract deemed irrelevant
Assisi, A.	Fish oil and mental health: The role of n-3 long-chain polyunsaturated fatty acids in cognitive development and neurological disorders	International Clinical Psychopharmacology	319-336	21	6	2006	Epidemiological and experimental studies have indicated that consumption of more n-3 long-chain polyunsaturated fatty acids may reduce the risk for a variety of diseases, including cardiovascular, neurological and immunological disorders, diabetes and cancer. This article focuses on the role of marine n-3 long-chain polyunsaturated fatty acids in brain functions, including the development of the …		https://dx.doi.org/10.1097/01.yic.0000224790.98534.11	Title and abstract screening	Title and abstract deemed irrelevant
Assistance Publique - Hôpitaux de, Paris	Respiratory Outcome of Children From the FEPED Cohort					2018				Title and abstract screening	Title and abstract deemed irrelevant
Assistance Publique Hopitaux De, Marseille	Effect in the Short and Medium Term of Different Techniques of Tactile Stimulations on Neurological Development in a Population of Very Preterm Infants					2011				Title and abstract screening	Title and abstract deemed irrelevant
Assiut, University	Correlation Between Vitamin D and B Regulatory Cell in Pregnancy					2020				Title and abstract screening	Title and abstract deemed irrelevant
Assunção, D. G. F.	Vitamin E Levels in Preterm and Full-Term Infants: A Systematic Review	Nutrients		14	11	2022	Vitamin E deficiency (VED) is associated with clinical repercussions in preterm newborns (PTN), but low levels are also found in full-term newborns (TN). As this inadequacy can compromise neurogenesis in childhood, studies are needed to assess whether there is a difference in vitamin E status among newborns according to gestational age to provide support for neonatal monitoring protocols. This sy…		10.3390/nu14112257	Title and abstract screening	Title and abstract deemed irrelevant
AstraZeneca,	Atrial Fibrillation (AF) Patients Not Taking Vitamin-K Antagonist (VKA)					2007				Title and abstract screening	Title and abstract deemed irrelevant
Atanasova, V.	Anemia of prematurity-erythropoietin prophylaxis and factors that influence it	Journal of Maternal-Fetal and Neonatal Medicine	397	27	SUPPL. 1	2014	Brief Introduction: Premature infants are prone to develop a specific pathology, one of which is anaemia of prematurity (AP). Specific etiological treatment is recombinant human erythropoietin. Many factors compromise the clinical management and the general outcome of AP. Purpose of our study is to examine the prophylactic use of recombinant erythropoietin beta (rHuEPO-beta) in the AP and the inf…		https://dx.doi.org/10.3109/14767058.2014.924236	Title and abstract screening	Title and abstract deemed irrelevant
Atanassova, V.	[Prevention of anemia of prematurity]	Akusherstvo i ginekologiia	23-6	48	6	2009	Anemia of prematurity is seen in infants of less than 32 weeks' gestation. This anemia is due to low erythropoietin level and endogenous insufficiency of iron and vitamins. Administering of recombinant human erythropoietin, iron and vitamins in time is logic prevention alternative. The aim of our study is to examine the frequency of late haemotransfusions as an indicator of this prevention. We ha…			Title and abstract screening	Title and abstract deemed irrelevant
Ataturk, University	Retinol Status in Preterm Infants and Mothers					2020				Title and abstract screening	Title and abstract deemed irrelevant
Athikarisamy, S. E.	Comparison of wide field imaging by nurses with indirect ophthalmoscopy by ophthalmologists for retinopathy of prematurity: A diagnostic accuracy study	BMJ Open	036483	10	8	2020	Objectives Retinopathy of prematurity (ROP) is a vasoproliferative disease of the preterm retina with the potential to cause irreversible blindness. Timely screening and treatment of ROP are critical. Neonatal nurses trained in wide field digital retinal photography (WFDRP) for screening may provide a safe and effective strategy to reduce the burden of ophthalmologists in performing binocular ind…	http://bmjopen.bmj.com/content/early/by/section	https://dx.doi.org/10.1136/bmjopen-2019-036483	Title and abstract screening	Title and abstract deemed irrelevant
Atkinson, S. A.	Mineral excretion in premature infants receiving various diuretic therapies	Journal of Pediatrics	540-545	113	3	1988	The association of various diuretic therapies with the renal handling of minerals, important factors in the development of nephrocalcinosis and osteopenia, was studied in low birth weight infants. Twenty-four-hour urine specimens (n = 65) were collected from 30 patients who were treated with (1) furosemide with or without spironolactone and hydrochlorothiazide (2) spironolactone with hydrochlorot…		https://dx.doi.org/10.1016/S0022-3476%2888%2980648-6	Title and abstract screening	Title and abstract deemed irrelevant
Attia, S.	NUTRIENT-DENSE MORINGA OLEIFERA LEAF SUPPLEMENTATION INCREASES HUMAN MILK OUTPUT IN KENYAN MOTHERS	Journal of Pediatric Gastroenterology and Nutrition	S476-S477	75	Supplement 1	2022	Objectives: Undernutrition contributes to up to 45% of deaths globally in children under five years and is worsened by intestinal inflammation and leakiness (Environmental Enteric Dysfunction, EED). Potential solutions include improving breastmilk quality and quantity and optimizing infant intestinal health. Moringa oleifera (moringa) is a drought-resistant nutrient dense tree suitable to cultiva…			Title and abstract screening	Title and abstract deemed irrelevant
Aurvag, Anne K.	Improved vitamin A supplementation regimen for breastfed very low birth weight infants	Acta paediatrica (Oslo, Norway : 1992)	1296-302	96	9	2007	OBJECTIVE: Preterm infants usually have low retinol status at birth and at discharge from hospital. We have evaluated a new protocol designed to improve plasma retinol in very low birth weight infants (VLBW, birth weight < 1500 g)., DESIGN: An open intervention trial was conducted in which vitamin A was given in a human milk fortifier. The daily dose of vitamin A varied according to bodyweight an…			Title and abstract screening	Title and abstract deemed irrelevant
Autrata, Rudolf	Intravitreal pegaptanib combined with diode laser therapy for stage 3+ retinopathy of prematurity in zone I and posterior zone II	European journal of ophthalmology	687-94	22	5	2012	PURPOSE: To investigate efficacy of intravitreal injection of pegaptanib and laser photocoagulation for treatment of stage 3+ retinopathy of prematurity (ROP) affecting zone I and posterior zone II, and to compare the results in terms of regression, development of peripheral retinal vessels, and final structural outcome with conventional laser photocoagulation or combined with cryotherapy., METHO…		https://dx.doi.org/10.5301/ejo.5000166	Title and abstract screening	Title and abstract deemed irrelevant
Autrata, R.	[Effects of intravitreal pegaptanib or bevacizumab and laser in treatment of threshold retinopathy of prematurity in zone I and posterior zone II--four years results]	Ceska a slovenska oftalmologie : casopis Ceske oftalmologicke spolecnosti a Slovenske oftalmologicke spolecnosti	29-36	68	1	2012	To evaluate efficacy and safety of intravitreal injection of pegaptanib or bevacizumab and laser photocoagulation for treatment of threshold stage 3+ retinopathy of prematurity (ROP) affecting zone I and posterior zone II, and to compare the results in terms of regression, development of peripheral retinal vessels with conventional laser photocoagulation or combined with cryotherapy. In this pros…			Title and abstract screening	Title and abstract deemed irrelevant
Autret-Leca, E.	Vitamin K in neonates: how to administer, when and to whom	Paediatric drugs	1-8	3	1	2001	Vitamin K-dependent factors are lower in neonates than in adults, and these anomalies are more prevalent in preterm neonates and in breast-fed infants. Vitamin K deficiency can account for vitamin K deficiency bleeding (VKDB) which occurs in 3 forms--early, classic and late. Vitamin K should be administered to all neonates at birth or immediately afterwards. However, the protocols for administrat…			Title and abstract screening	Title and abstract deemed irrelevant
Avila-Vazquez, M.	Treatment of Retinopathy of Prematurity with topical ketorolac tromethamine: A preliminary study	BMC Pediatrics	15	4	(Avila-Vazquez, Franco, Vaca de Alvarez) Neonatalogy Service, Hosp. Univ. Maternidad/Neonatalogia, Universidad Nacional de Cordoba, Cordoba, Argentina(Maffrand, Sosa) Ophthalmology Service, Hospital Pediatrico del Nino Jesus, Cordoba, Argentina(Cafferata)	2004	Background: Retinopathy of Prematurity (ROP) is a common retinal neovascular disorder of premature infants. It is of variable severity, usually heals with mild or no sequelae, but may progress to blindness from retinal detachments or severe retinal scar formation. This is a preliminary report of the effectiveness and safety of a new and original use of topical ketorolac in preterm newborn to prev…	http://www.biomedcentral.com/1471-2431/4/15	https://dx.doi.org/10.1186/1471-2431-4-15	Title and abstract screening	Title and abstract deemed irrelevant
Awad, Hesham	Evaluation of renal glomerular and tubular functional and structural integrity in neonates	The American journal of the medical sciences	261-6	324	5	2002	BACKGROUND: Renal cells are not fully differentiated at birth, representing a major risk in preterm infants. We evaluated glomerular and tubular functional integrity as well as structural integrity of renal tubules among healthy full-term and preterm infants as well as diseased preterm infants., METHODS: A total of 50 newborns (10 healthy full-term, 10 healthy preterm, and 30 diseased preterm, at…			Title and abstract screening	Title and abstract deemed irrelevant
Awodele, O.	Assessing the risk of birth defects associated with exposure to fixed-dose combined antituberculous agents during pregnancy in rats	The Scientific World Journal	585094	2012	(Awodele, Patrick, Oluwatoyin Agbaje) Department of Pharmacology, College of Medicine, University of Lagos, Idi-Araba 12003, Lagos, Nigeria(Oremosu, Gbotolorun) Department of Anatomy, College of Medicine, University of Lagos, Idi-Araba 12003, Lagos, Niger	2012	Due to the risks of disease progression and transmission to the newborn, treatment of tuberculosis is often pursued during pregnancy and fixed-dose combined antituberculous agents have been found to be beneficial. Unfortunately, there is paucity of data on the safety of the fixed-dose combined antituberculous drugs during pregnancy. This study intends to assess the teratogenic effect of fixed-dos…		https://dx.doi.org/10.1100/2012/585094	Title and abstract screening	Title and abstract deemed irrelevant
Axer-Siegel, R.	Intraocular pressure variations after diode laser photocoagulation for threshold retinopathy of prematurity	Ophthalmology	1734-1738	111	9	2004	Purpose To investigate the intraocular pressure (IOP) variations occurring after indirect diode laser photocoagulation for threshold retinopathy of prematurity. Design Prospective, nonrandomized, comparative study. Participants A study group - 21 consecutive premature babies (42 eyes) undergoing diode laser photocoagulation for retinopathy of prematurity - and control groups - 32 premature babies…		https://dx.doi.org/10.1016/j.ophtha.2004.03.024	Title and abstract screening	Title and abstract deemed irrelevant
Axer-Siegel, R.	Ocular growth in premature infants conceived by in vitro fertilization versus natural conception	Investigative Ophthalmology and Visual Science	1163-1169	46	4	2005	PURPOSE. To evaluate the possible effect of in vitro fertilization (IVF) on early development of the eye in premature infants. METHODS. Biometric and keratometric values, intraocular pressure, and retinal vascular status were assessed in a cohort of 133 premature infants. These values were compared between premature infants conceived by IVF or naturally, and the relationship between these paramet…		https://dx.doi.org/10.1167/iovs.04-1232	Title and abstract screening	Title and abstract deemed irrelevant
Ayah, R. A.	The effects of maternal and infant vitamin A supplementation on vitamin A status: a randomised trial in Kenya		422‐430	98	2	2007	Postpartum vitamin A supplementation of mothers and infants is recommended, but the efficacy has been questioned. In this double‐blind, placebo‐controlled trial, Kenyan mother‐infant pairs were randomised to maternal vitamin A (400,000 IU) or placebo <24 h postpartum, and infant vitamin A (100,000 IU) or placebo at 14 weeks. Milk retinol was determined at weeks 4, 14 and 26, and maternal and infa…	https://www.cochranelibrary.com/central/doi/10.1002/central/CN-00609424/full	10.1017/S0007114507705019	Title and abstract screening	Title and abstract deemed irrelevant
Aydemir, O.	Concerns about oxidant-antioxidant balance of preterm breast milk: Fortify early or lately?	Journal of Pediatric Gastroenterology and Nutrition	959-960	74	2 Supplement 2	2022	Objectives and Study: The fast transition from intrauterine to relatively hyperoxic extrauterine environment exposes newborns to oxidative stress (OS) at birth. Preterm newborns are particularly vulnerable to OS because of their immature antioxidant defence mechanisms. Breast milk (BM) contains several antioxidant constituents which may protect newborns from OS. Early in lactation BM of mothers d…		https://dx.doi.org/10.1097/MPG.0000000000003446	Title and abstract screening	Title and abstract deemed irrelevant
Aygun, E.	An Implicit Cause of Prolonged Neonatal Jaundice: Vitamin B12 Deficiency	Journal of Child Science	E1-E5	13	1	2023	Objective Prolonged jaundice is defined as a serum bilirubin level of more than 5 mg/dL, which persists at postnatal 14 days in term infants and 21 days following birth in preterm infants. Although the underlying causes cannot be found in the majority of prolonged jaundice cases, this may be the first sign of a serious issue. Therefore, this study aimed to evaluate the association between vitamin…	https://www.thieme-connect.de/products/ejournals/journal/10.1055/s-00033103	https://dx.doi.org/10.1055/s-0043-1761422	Title and abstract screening	Title and abstract deemed irrelevant
Bacchetta, J.	Vitamin D and calcium intakes in general pediatric populations: A French expert consensus paper	Archives de Pediatrie	312-325	29	4	2022	Objectives: Nutritional vitamin D supplements are often used in general pediatrics. Here, the aim is to address vitamin D supplementation and calcium nutritional intakes in newborns, infants, children, and adolescents to prevent vitamin D deficiency and rickets in general populations. Study design: We formulated clinical questions relating to the following categories: the Patient (or Population) …	https://www.elsevier.com/journals/archives-de-pediatrie/0929-693x	https://dx.doi.org/10.1016/j.arcped.2022.02.008	Title and abstract screening	Title and abstract deemed irrelevant
Backstrom, M. C.	Bone structure and volumetric density in young adults born prematurely: A peripheral quantitative computed tomography study	Bone	688-693	36	4	2005	Prematurity is known to be associated with reduced bone mineral density (BMD) in childhood, but whether this condition has long-term detrimental consequences on adult bone structure is not known. In this study, we measured with peripheral quantitative computed tomography (pQCT) the total bone cross-sectional area, cortical area and wall thickness, cortical and trabecular density, and a density-we…		https://dx.doi.org/10.1016/j.bone.2005.02.004	Title and abstract screening	Title and abstract deemed irrelevant
Backstrom, M. C.	Maturation of primary and permanent teeth in preterm infants	Archives of Disease in Childhood: Fetal and Neonatal Edition	F104-F108	83	2	2000	Aims - To elucidate the development of primary and permanent teeth and to interpret the effect of different calcium, phosphorus, and vitamin D supplementation in the neonatal period on dental maturation in preterm children. Methods - Preterm infants were randomised to four groups to receive a vitamin D dose of 500 or 1000 IU/day and calcium and phosphorus supplemented or unsupplemented breast mil…	http://fn.bmj.com/content/by/year	https://dx.doi.org/10.1136/fn.83.2.f104	Title and abstract screening	Title and abstract deemed irrelevant
Backstrom, M. C.	The long-term effect of early mineral, vitamin D, and breast milk intake on bone mineral status in 9- to 11-year-old children born prematurely	Journal of Pediatric Gastroenterology and Nutrition	575-582	29	5	1999	Background: Although the short-term benefits of mineral supplementation in preterm infants has been established, the long-term benefits are less clear. The purpose of the study was to evaluate effects of early-life mineral, vitamin D, and breast milk intake on bone mineral status in children 9 to 11 years of age who were born prematurely. Method(s): Seventy preterm infants born 1985 through 1987 …		https://dx.doi.org/10.1097/00005176-199911000-00019	Title and abstract screening	Title and abstract deemed irrelevant
Bacq, Y.	Efficacy of ursodeoxycholic acid in treating intrahepatic cholestasis of pregnancy: A meta-analysis	Gastroenterology	1492-1501	143	6	2012	Background & Aims: We performed a meta-analysis to evaluate the effects of ursodeoxycholic acid (UDCA) on pruritus, liver test results, and outcomes of babies born to women with intrahepatic cholestasis of pregnancy (ICP). Method(s): We performed a systematic review of 9 published, randomized controlled trials (3 double blinded) that compared the effects of UDCA to other drugs, placebo, or no spe…	http://www.journals.elsevier.com/gastroenterology/	https://dx.doi.org/10.1053/j.gastro.2012.08.004	Title and abstract screening	Title and abstract deemed irrelevant
Baczynska-Strzecha, M.	Correlation between parturients serum vitamin D level and duration of pregnancy in Polish population	Gynecological Endocrinology	154	32	Supplement 1	2016	Context: Pregnant women belong to the group exposed to a higher risk of vitamin D deficiency. There are single reports regarding effect of vitamin D on duration of pregnancy. Vitamin D participates in immunological processes and response of the immunological system to bacterial invasion, which may partially explain its intermediate effect on duration of pregnancy. Objective(s): Aim of this projec…		https://dx.doi.org/10.3109/09513590.2016.1150635	Title and abstract screening	Title and abstract deemed irrelevant
Baczynska-Strzecha, M.	Influence of Apa1 (rs7975232), Taq1 (rs731236) and Bsm1 (rs154410) polymorphisms of vitamin D receptor on preterm birth risk in the Polish population	Ginekologia polska	763-768	87	11	2016	OBJECTIVES: Vitamin D receptor (VDR) is expressed in the placenta and tissues related to the immune system occurrence of various variants of VDR may modify the effects of vitamin D on pregnancy. The aim of this study was to evaluate the association between the parturients' Apa1, Taq1, and Bsm1 polymorphisms of the VDR and their combinations and the risk of preterm birth in the Polish population.,…		https://dx.doi.org/10.5603/GP.2016.0084	Title and abstract screening	Title and abstract deemed irrelevant
Baczynska-Strzecha, M.	Assessment of correlation between vitamin D level and prevalence of preterm births in the population of pregnant women in Poland	International journal of occupational medicine and environmental health	933-941	30	6	2017	OBJECTIVES: Aim of this project is determination of the correlation between the level of vitamin D in blood serum and duration of pregnancy in population in central Poland., MATERIAL AND METHODS: 25-Hydroxyvitamin D (25(OH)D) level was determined in blood serum, using enzyme-linked immunosorbent assay (ELISA). Standardized history of each patient was recorded. The history included: general medica…		https://dx.doi.org/10.13075/ijomeh.1896.01146	Title and abstract screening	Title and abstract deemed irrelevant
Badiee, Z.	Recombinant human erythropoietin and blood transfusion in low-birth weight preterm infants under restrictive transfusion guidelines		817‐820	27	6	2006	OBJECTIVE: To compare the number and volume of red blood cell transfusions (RBCTs) in very low birth weight infants under restrictive red blood cell transfusion guidelines with and without erythropoietin administration. METHODS: In a controlled clinical trial conducted at the neonatal intensive care unit of Alzahra Hospital, Isfahan, Iran, between April 2002 to April 2004, 60 premature infants wi…	https://www.cochranelibrary.com/central/doi/10.1002/central/CN-00576150/full		Title and abstract screening	Title and abstract deemed irrelevant
Baeckert, Peter A.	Vitamin concentrations in very low birth weight infants given vitamins intravenously in a lipid emulsion: Measurement of vitamins A, D, and E and riboflavin	J Pediatr	1057-1065	113	6	1988	Because total parenteral nutrition with vitamins added to the glucose-amino acid mixture is often associated with a reduction in blood levels of vitamin A (retinol) during the routine treatment of many very low birth weight (VLBW) infants (<1500 gm), and because retinol losses in the plastic delivery system can be prevented by adding the vitamins to an intravenous lipid emulsion, seven VLBW infan…	https://www.sciencedirect.com/science/article/pii/S0022347688805833	https://doi.org/10.1016/S0022-3476(88)80583-3	Title and abstract screening	Title and abstract deemed irrelevant
Bagna, R.	[Use of recombinant human erythropoietin in newborns with very low weight: efficacy monitoring]	Acta bio-medica de L'Ateneo parmense : organo della Societa di medicina e scienze naturali di Parma	627-31	71 Suppl 1	8106323, 101295064	2000	Chronic anemia is very frequent in very low birth weight (VLBW) infants. Lowered red cells life span, hemolysis, low production of erythropoietin, phlebotomies, excessive body growth are its most important causes. A reduction of the number of transfusions to babies with chronic anemia was obtained through r-HuEpo. A serie accounting for 89 newborns < 1500 g (18 < 1000 g) with a mean weight of 106…			Title and abstract screening	Title and abstract deemed irrelevant
Bahmani, T.	Retinopathy prematurity: a systematic review and meta-analysis study based on neonatal and maternal risk factors	Journal of Maternal-Fetal and Neonatal Medicine	8032-8050	35	25	2022	Background: Retinopathy of prematurity is the abnormal development of retinal arteries in preterm neonates less than 32 weeks and weighing 1500 g, and less, which can lead to visual impairment during life and blindness. This study aims to investigate the relationship between some clinical characteristics of neonates and mothers with Retinopathy of prematurity in the world via a systematic review …	https://www.tandfonline.com/loi/ijmf20	https://dx.doi.org/10.1080/14767058.2021.1940938	Title and abstract screening	Title and abstract deemed irrelevant
Baker, Herman	Vitamin levels in low-birth-weight newborn infants and their mothers	American Journal of Obstetrics & Gynecology	521-524	129	5	1977	The cord blood of 50 normal-birth-weight neonates (more than 2,500 grams) and 50 low-birth-weight neonates (less than 2,500 grams) and the respective mother's blood were analyzed for folate, vitamin B6, riboflavin, nicotinate, pantothenate, thiamin, biotin, vitamin B12, vitamin A, and beta-carotene concentrations at parturition. No mothers had received supplemental vitamin intake. Except for vita…	https://search.ebscohost.com/login.aspx?direct=true&db=ccm&AN=114903456&site=ehost-live	10.1016/0002-9378(77)90090-4	Title and abstract screening	Title and abstract deemed irrelevant
Bakhda, Rahul Navinchandra	Clinical study of fundus findings in pregnancy induced hypertension	Journal of family medicine and primary care	424-429	5	2	2016	BACKGROUND AND OBJECTIVES: To study the role of ophthalmoscopy in pregnancy induced hypertension (PIH) in diagnosis, prognosis, differential diagnosis, line of treatment and effect of treatment., MATERIALS AND METHODS: An observational study in which all the patients for the study are selected from antenatal clinic, antenatal wards and preeclampsia and eclampsia room in Department of Obstetrics a…			Title and abstract screening	Title and abstract deemed irrelevant
Bakker, H. D.	Tyrosinemia and tyrosyluria in healthy prematures: time courses not vitamin C-dependent	Clinica chimica acta; international journal of clinical chemistry	73-90	61	1	1975	Tyrosyluria and for a part also tyrosinemia were studied in 60 healthy prematures of various birth weights and gestational ages. The first analyses were performed between the 6th and the 14th day after birth. A normal milk diet was given and the protein-intake was between 3 and 4 g/kg. After the first collection of urine half the patients received extra ascorbic acid, 100 mg/kg daily. Urinary ana…			Title and abstract screening	Title and abstract deemed irrelevant
Bakleicheva, M.	Features of the 1st trimester of pregnancy course with severe deficiency of 25(OH)D	Gynecological Endocrinology	49-53	37	S1	2021	Introduction: The course of physiological pregnancy is provided by many complementary factors. Thus, a deficiency in one of the links of the metabolic network contributes to the development of an imbalance in the work of the whole organism, which ensures the growth and development of the embryo from the first days of gestation. It has been demonstrated that vitamin D can act as an immune regulato…	http://www.tandfonline.com/loi/igye20	https://dx.doi.org/10.1080/09513590.2021.2006527	Title and abstract screening	Title and abstract deemed irrelevant
Balagopal, P.	Reduction of elevated serum retinol binding protein in obese children by lifestyle intervention: Association with subclinical inflammation	Journal of Clinical Endocrinology and Metabolism	1971-1974	92	5	2007	Context: Retinol binding protein (RBP4), secreted primarily from the liver and adipose tissues, was recently proposed as a link between obesity and insulin resistance. The role of RBP4 in pediatric obesity, its relationship with subclinical inflammation, and its response to lifestyle changes are not elucidated. Objective(s): The objective of the study was to determine in children: 1) the status o…	http://jcem.endojournals.org/cgi/reprint/92/5/1971.pdf	https://dx.doi.org/10.1210/jc.2006-2712	Title and abstract screening	Title and abstract deemed irrelevant
Balai, K. S.	Effect of maternal anemia on iron status of the new born	Indian journal of maternal and child health : official publication of Indian Maternal and Child Health Association	54-6	3	2	1992				Title and abstract screening	Title and abstract deemed irrelevant
Baley, J. E.	Candida endophthalmitis in the premature infant	The Journal of pediatrics	458-61	98	3	1981	An attempt was made to determine the incidence and natural history of Candida endophthalmitis in the premature infant with systemic candidiasis. Each of eight premature infants were examined by indirect ophthalmoscopy within one week of their diagnosis. At this stage, four infants had multiple fluffy white lesions on both the retina and the vitreous, together with a diffuse vitreous haze. Three o…			Title and abstract screening	Title and abstract deemed irrelevant
Ballard, Philip L.	Blood metabolomics in infants enrolled in a dose escalation pilot trial of budesonide in surfactant	Pediatric research	784-794	90	4	2021	BACKGROUND: The pathogenesis of BPD includes inflammation and oxidative stress in the immature lung. Corticosteroids improve respiratory status and outcome, but the optimal treatment regimen for benefit with low systemic effects is uncertain., METHODS: In a pilot dose escalation trial, we administered <=5 daily doses of budesonide in surfactant to 24 intubated premature infants (Steroid And Surfa…		https://dx.doi.org/10.1038/s41390-020-01343-z	Title and abstract screening	Title and abstract deemed irrelevant
Banerjee, S.	Trial of lycopene to prevent pre-eclampsia in healthy primigravidas: results show some adverse effects		477‐482	35	3	2009	AIM: To evaluate the efficacy of antioxidant lycopene in preventing pre‐eclampsia in healthy primigravidas. METHODS: A prospective randomized double blind placebo‐controlled study was undertaken with informed written consent. A total of 159 primigravidas at gestational ages between 12 and 20 weeks, with singleton pregnancy and without any medical disorders were enrolled. Seventy‐seven (subjects) …	https://www.cochranelibrary.com/central/doi/10.1002/central/CN-00721819/full	10.1111/j.1447-0756.2008.00983.x	Title and abstract screening	Title and abstract deemed irrelevant
Bang, A. T.	Is home-based diagnosis and treatment of neonatal sepsis feasible and effective? Seven years of intervention in the Gadchiroli field trial (1996 to 2003)	Journal of Perinatology	S62-S71	25	SUPPL. 1	2005	Objectives: To further evaluate our earlier findings in the feasibility and effectiveness of home-based management of neonatal sepsis by analysing 7 years data (1996 tp 2003) from the field trial in Gadchiroli, India. Study design: Neonates in 39 villages were monitored by trained village health workers (VHWs) form 1995 onwards. In 1996, we trained VHWs to diagnose sepsis by using a clinical algo…		https://dx.doi.org/10.1038/sj.jp.7211273	Title and abstract screening	Title and abstract deemed irrelevant
Bang, Seo Won	The factors affecting pregnancy outcomes in the second trimester pregnant women	Nutrition research and practice	134-40	3	2	2009	Adequate nutrient intake during pregnancy is important to fetal and maternal health. The purpose of this study was to investigate the factors affecting birth weight and gestational age and to provide basic data to promote more favorable pregnancy outcomes. Data were collected from 234 pregnant women at two hospitals in Seoul. Demographic characteristics, anthropometric measurements and health rel…		https://dx.doi.org/10.4162/nrp.2009.3.2.134	Title and abstract screening	Title and abstract deemed irrelevant
Banhidy, Ferenc	Iron deficiency anemia: pregnancy outcomes with or without iron supplementation	Nutrition (Burbank, Los Angeles County, Calif.)	65-72	27	1	2011	OBJECTIVE: To estimate the efficacy of iron supplementation in anemic pregnant women on the basis of occurrence of pregnancy complications and birth outcomes., METHODS: Comparison of the occurrence of medically recorded pregnancy complications and birth outcomes in pregnant women affected with medically recorded iron deficiency anemia and iron supplementation who had malformed fetuses/newborns (c…		https://dx.doi.org/10.1016/j.nut.2009.12.005	Title and abstract screening	Title and abstract deemed irrelevant
Banhidy, Ferenc	Birth outcomes of newborns after folic Acid supplementation in pregnant women with early and late pre-eclampsia: a population-based study	Advances in preventive medicine	127369	2011	101564961	2011	Objective . To evaluate the rate of preterm birth and low birth weight in the newborns of pregnant women with early and late onset pre-eclampsia according to folic acid supplementation. Study design. Birth outcomes of newborns were evaluated in 1,017 (2.7%) pregnant women with medically recorded pre-eclampsia and 37,134 pregnant women without pre-eclampsia as reference in the Hungarian Case-Contr…		https://dx.doi.org/10.4061/2011/127369	Title and abstract screening	Title and abstract deemed irrelevant
Banjari, Ines	The question is whether intake of folic acid from diet alone during pregnancy is sufficient	Medicinski pregled	313-21	67	9-10	2014	UNLABELLED: PREGNANCY AND FOLIC ACID: Pregnancy is the most important period in life of every woman, partially for the number of physiological adaptations she is going through, partially for the expectance of new life. In addition, pregnancy is the "critical window" for development later in childhood, as a period of foetal programming during which nutrition plays one of crucial roles. Despite the…			Title and abstract screening	Title and abstract deemed irrelevant
Barak, M.	Soft tissue calcification: a complication of vitamin E injection	Pediatrics	382-5	77	3	1986	Two cases of gross soft tissue calcification following intramuscular administration of vitamin E in two premature babies are described. The drug was administered for prevention of retinopathy of prematurity. The relation between this complication and both the dosage used and the duration of the treatment is discussed. In spite of the extent of the calcifications, a benign course was observed. Oth…			Title and abstract screening	Title and abstract deemed irrelevant
Baranov, D. A.	Thrombophilic genes polymorphisms in children with perinatal brain injury	European Journal of Paediatric Neurology	S24	17	SUPPL. 1	2013	Aim: To estimate the role of inherited thrombophilia in newborns with hypoxic- ischemic encephalopathy (HIE) and intraventricular hemorrhage (IVH). Material(s) and Method(s): A double center case-control study. We screened 49 full-term and preterm infants with HIE/IVH and 57 term- and sex matched healthy control group for 7 single nucleotide polymorphisms (SNPs) of hemostasis' and folic acid cycl…		https://dx.doi.org/10.1016/S1090-3798%2813%2970079-5	Title and abstract screening	Title and abstract deemed irrelevant
Bärebring, Linnea	Trajectory of vitamin D status during pregnancy in relation to neonatal birth size and fetal survival: a prospective cohort study	BMC Pregnancy & Childbirth	1-1	18		2018	Background: We investigated the associations between vitamin D status in early and late pregnancy with neonatal small for gestational age (SGA), low birth weight (LBW) and preterm delivery. Furthermore, associations between vitamin D status and pregnancy loss were studied.Methods: Serum 25-hydroxyvitamin D (25OHD) was sampled in gestational week ≤ 16 (trimester 1 (T1), N = 2046) and > 31 (trimest…	https://search.ebscohost.com/login.aspx?direct=true&db=ccm&AN=127977225&site=ehost-live	10.1186/s12884-018-1683-7	Title and abstract screening	Title and abstract deemed irrelevant
Barillà, Donatella	Screening and Follow-Up of Acute ROP: Reproducibility of Fluorescein Angiography	Advances in Therapy	860-868	37	2	2020	Introduction: Binocular indirect ophthalmoscopy (BIO) is fundamental for screening of retinopathy of prematurity (ROP). Digital retinal imaging devices with fluorescein angiography (FA) proved to be useful in screening and management of ROP. FA provides valuable additional information that is not detectable through ophthalmoscopy. FA images are relatively easy to interpret even by personnel witho…	https://search.ebscohost.com/login.aspx?direct=true&db=ccm&AN=141511079&site=ehost-live	10.1007/s12325-019-01209-9	Title and abstract screening	Title and abstract deemed irrelevant
Barishak, Y. R.	The development of the angle of the anterior chamber in vertebrate eyes	Documenta ophthalmologica. Advances in ophthalmology	329-60	45	2	1978	The development of the angle of the anterior chamber of the eye in chick embryos (avian eye), in new born rats (rodents), in calf fetuses (ungulates) and in humans (primates) has been studied. The main determinant in the configuration of the angle is the two-layered structure of the mesoderm of the ciliary body: the external muscular layer inserted into the spur and growing with same growth rate …			Title and abstract screening	Title and abstract deemed irrelevant
Barmig, H.	[Atypical course in postpartum eclampsia? A case report]	Zentralblatt fur Gynakologie	1672-6	94	48	1972				Title and abstract screening	Title and abstract deemed irrelevant
Barry, Gerard P.	Short-term retinal detachment risk after treatment of type 1 retinopathy of prematurity with laser photocoagulation versus intravitreal bevacizumab	Journal of AAPOS : the official publication of the American Association for Pediatric Ophthalmology and Strabismus	260.e1-260.e4	23	5	2019	PURPOSE: To perform a stratified comparison of the short-term risk of retinal detachment after treatment of type 1 retinopathy of prematurity treated with panretinal photocoagulation laser versus intravitreal bevacizumab., METHODS: The medical records of consecutive infants treated for type 1 ROP between 2010 and 2018 were retrospectively reviewed. An a priori decision was made to divide infants …		https://dx.doi.org/10.1016/j.jaapos.2019.05.013	Title and abstract screening	Title and abstract deemed irrelevant
Barut, D.	The role of vitamin D receptor gene polymorphism in the development of necrotizing enterocolitis	Pediatric Research			(Barut) Department of Pediatrics, Ege University Hospital, Izmir, Bornova 35100, Turkey(Akisu, Koroglu, Terek, Ergin, Yalaz, Kultursay) Department of Pediatrics, Division of Neonatology, Ege University Hospital, Izmir, Bornova 35100, Turkey(Onay) Departme	2023	Background: Vitamin D and its receptor (VDR) effects on the gastrointestinal system are among its most critical multisystemic effects. Method(s): This study aimed to reveal that VDR gene polymorphisms may constitute a risk factor for necrotizing enterocolitis (NEC). VDR Fok1-Bsm1-Apa single-nucleotide polymorphisms were analyzed in the NEC group (n = 74) and the control group (n = 147). Among 111…	https://www.nature.com/pr/	https://dx.doi.org/10.1038/s41390-022-02426-9	Title and abstract screening	Title and abstract deemed irrelevant
Batura, N.	Point-of-care testing and treatment of sexually transmitted and genital infections during pregnancy in Papua New Guinea (WANTAIM trial): protocol for an economic evaluation alongside a cluster-randomised trial		e046308	11	8	2021	INTRODUCTION: Left untreated, sexually transmitted and genital infections (henceforth STIs) in pregnancy can lead to serious adverse outcomes for mother and child. Papua New Guinea (PNG) has among the highest prevalence of curable STIs including syphilis, chlamydia, gonorrhoea, trichomoniasis and bacterial vaginosis, and high neonatal mortality rates. Diagnosis and treatment of these STIs in PNG …	https://www.cochranelibrary.com/central/doi/10.1002/central/CN-02347049/full	10.1136/bmjopen-2020-046308	Title and abstract screening	Title and abstract deemed irrelevant
Baumal, Caroline R.	Primary intravitreal ranibizumab for high-risk retinopathy of prematurity	Ophthalmic surgery, lasers & imaging retina	432-8	46	4	2015	BACKGROUND AND OBJECTIVE: To evaluate initial treatment of high-risk retinopathy of prematurity (ROP) with low-dose intravitreal ranibizumab., PATIENTS AND METHODS: Case series of premature infants with high-risk pre-threshold or threshold posterior ROP receiving primary therapy with 0.2 mg ranibizumab. Pre-treatment and post-injection examination, RetCam (Clarity Medical Systems, Pleasanton, CA)…		https://dx.doi.org/10.3928/23258160-20150422-05	Title and abstract screening	Title and abstract deemed irrelevant
Baumritter, A.	Training and certification of retinal imagers in the telemedicine approaches to evaluating acute-phase retinopathy of prematurity (e-ROP) study	Investigative Ophthalmology and Visual Science	977	56	7	2015	Purpose: The current approach for detecting serious retinopathy of prematurity (ROP) in infants at risk requires an examination by an ophthalmologist with experience in ROP. Such expertise is in short supply and comes with a high cost, and therefore alternative approaches are needed. We describe the training and certification process for obtaining ROP digital images by non-physician Certified Ret…	http://iovs.arvojournals.org/article.aspx?articleid=2336703		Title and abstract screening	Title and abstract deemed irrelevant
Baumslag, N.	Reduction of incidence of prematurity by folic acid supplementation in pregnancy	British medical journal	16-7	1	5687	1970	Folic acid administered to pregnant Bantu, whose diet is low in folate, was associated with a significant reduction in the incidence of prematurity. No such effect could be demonstrated in White patients subsisting on an average Western diet. This suggests that folate deficiency may contribute to the "pregnancy wastage" in populations whose dietary folate intake is low, and is a further indicatio…			Title and abstract screening	Title and abstract deemed irrelevant
Baveja, Rajiv	Pharmacological strategies in the prevention and management of bronchopulmonary dysplasia	Seminars in perinatology	209-18	30	4	2006	Bronchopulmonary dysplasia (BPD) is a disease of complex and multifactorial etiology and a major cause of morbidity in premature infants. Contributing factors include infection, exposure to toxic oxygen levels, and ventilator-induced lung injury, resulting in arrested lung development and impaired lung function. Several preventive and therapeutic strategies have been employed and include lung pro…			Title and abstract screening	Title and abstract deemed irrelevant
Baxter, J. Ab	Effect of life skills building education and micronutrient supplements provided from preconception versus the standard of care on low birth weight births among adolescent and young Pakistani women (15-24 years): a prospective, population-based cluster-ra			15	1) (no pagination	2018	Background: Risk factors known to impact maternal and newborn nutrition and health can exist from adolescence. If an undernourished adolescent girl becomes pregnant, her own health and pregnancy are at an increased risk for adverse outcomes. Offering preconception care from adolescence could provide an opportunity for health and nutrition promotion to improve one's own well‐being, as well as futu…	https://www.cochranelibrary.com/central/doi/10.1002/central/CN-01610501/full	10.1186/s12978-018-0545-0	Title and abstract screening	Title and abstract deemed irrelevant
Baxter, J. A. B.	Effect of life skills building education and micronutrient supplements provided from preconception versus the standard of care on low birth weight births among adolescent and young Pakistani women (15-24 years): A prospective, population-based cluster-ran	Reproductive Health	104	15	1	2018	Background: Risk factors known to impact maternal and newborn nutrition and health can exist from adolescence. If an undernourished adolescent girl becomes pregnant, her own health and pregnancy are at an increased risk for adverse outcomes. Offering preconception care from adolescence could provide an opportunity for health and nutrition promotion to improve one's own well-being, as well as futu…	http://www.reproductive-health-journal.com/home/	https://dx.doi.org/10.1186/s12978-018-0545-0	Title and abstract screening	Title and abstract deemed irrelevant
Bayramoglu, S. E.	The effect of intravitreal bevacizumab dose on retinal vascular progression in retinopathy of prematurity	Ophthalmologica		244	SUPPL 1	2021	Purpose Peripheral vascular immaturity is a challenging problem encountered in clinical practice after anti-vascular endothelial growth factor (VEGF). It has not been clear whether the incomplete retinal vascularization is due to the nature of the disease or secondary to anti-VEGF in babies who received anti-VEGF injection. However, the effect of different bevacizumab doses on peripheral retinal …			Title and abstract screening	Title and abstract deemed irrelevant
Beaune, G.	[A case of congenital nephrotic syndrome]	Annales de biologie clinique	575-7	56	5	1998				Title and abstract screening	Title and abstract deemed irrelevant
Beharry, Kay D.	Comparative Effects of Coenzyme Q10 or n-3 Polyunsaturated Fatty Acid Supplementation on Retinal Angiogenesis in a Rat Model of Oxygen-Induced Retinopathy	Antioxidants (Basel, Switzerland)		7	11	2018	Neonatal intermittent hypoxia (IH) or apnea afflicts 70% to 90% of all preterm infants <28 weeks gestation, and is associated with severe retinopathy of prematurity (ROP). We tested the hypotheses that coenzyme Q10 (CoQ10) or omega-3 polyunsaturated fatty acids (n-3 PUFAs) supplementation during neonatal IH reduces the severity of oxygen-induced retinopathy (OIR). Newborn rats were exposed to two…		https://dx.doi.org/10.3390/antiox7110160	Title and abstract screening	Title and abstract deemed irrelevant
Behera, C. K.	Is Lower Vitamin D Level Associated with Increased Risk of Neonatal Sepsis? A Prospective Cohort Study	Indian Journal of Pediatrics	427-432	87	6	2020	Objective: To evaluate the effect of maternal/ neonatal vitamin D levels on culture positive neonatal sepsis. Method(s): This prospective cohort study was conducted in the NICU of a tertiary care teaching hospital in Odisha, Eastern India from January 2015 through December 2016. Forty (40) neonates with culture positive sepsis were included in the study group. Forty (40) healthy neonates admitted…	http://www.springerlink.com/content/0019-5456	https://dx.doi.org/10.1007/s12098-020-03188-0	Title and abstract screening	Title and abstract deemed irrelevant
Bekela, Muse Bututa	Determinants of Low Birth Weight among Newborns Delivered at Public Hospitals in Sidama Zone, South Ethiopia: Unmatched Case-Control Study	Journal of pregnancy	4675701	2020	101553823	2020	Low birth weight is a global public health problem having various severe and life-threatening health effects. The World Health Organization is working to reduce the prevalence of low birth weight to 30% by the year 2025. Pinpointing the determinants of low birth weight at different scenarios is crucial to reduce the rate of low birth weight in low-income countries which consist of 96.5% of global…		https://dx.doi.org/10.1155/2020/4675701	Title and abstract screening	Title and abstract deemed irrelevant
Belenje, Akash	Evaluation of optical coherence tomography biomarkers to differentiate favourable and unfavourable responders to intravitreal anti-vascular endothelial growth factor treatment in retinopathy of prematurity	Eye (London, England)	1097-1103	38	6	2024	OBJECTIVE: Evaluation of optical coherence tomography biomarkers in predicting treatment response to intravitreal injection of anti-vascular endothelial growth factor (anti-VEGF) Bevacizumab, in aggressive retinopathy of prematurity (A-ROP)., METHODS: Non-contact ultra-widefield (NC-UWF) fundus imaging with integrated UWF guided swept source Optical coherence tomography (SS-OCT) was performed pro…		https://dx.doi.org/10.1038/s41433-023-02824-1	Title and abstract screening	Title and abstract deemed irrelevant
Bell, E. F.	Vitamin E absorption in small premature infants	Pediatrics	830-2	63	6	1979	The absorption of vitamin E, given by orogastric tube, was studied in premature infants who weighed less than 1.5 kg at birth. After the administration of either dl-alpha tocopherol or the acetate form, plasma tocopherol levels increased. In a second blind trial, 28 infants received either 25 units of dl-alpha tocopherol or placebo during the first six weeks of life. Plasma tocopherol levels in a…			Title and abstract screening	Title and abstract deemed irrelevant
Bell, E. F.	The role of vitamin E in the nutrition of premature infants	The American journal of clinical nutrition	414-22	34	3	1981	Vitamin E (alpha-tocopherol) has been credited with a variety of beneficial effects in the premature newborn infant. It has been thought that deficiency of vitamin E is at least partly responsible for the anemia which often occurs 4 to 6 wk after premature birth, and routine dietary supplementation with vitamin E is frequently recommended. However, critical analysis reveals that published control…			Title and abstract screening	Title and abstract deemed irrelevant
Bell, M. J.	Neonatal necrotizing enterocolitis. Therapeutic decisions based upon clinical staging	Ann Surg	1-7	187	1	1978	A method of clinical staging for infants with necrotizing enterocolitis (NEC) is proposed. On the basis of assigned stage at the time of diagnosis, 48 infants were treated with graded intervention. For Stage I infants, vigorous diagnostic and supportive measures are appropriate. Stage II infants are treated medically, including parenteral and gavage aminoglycoside antibiotic, and Stage III patien…		10.1097/00000658-197801000-00001	Title and abstract screening	Title and abstract deemed irrelevant
Bellad, G. C.	Correlation of Maternal-Neonatal Pairs with Vitamin D Status and Low Birth Weight Outcome: Observational Analysis	International Journal of Toxicological and Pharmacological Research	122-125	13	4	2023	Background and Aim: There is insufficient data linking hypovitaminosis D with the potential danger to maternal-neonatal pairings, despite mounting evidence that vitamin D shortage and insufficiency are linked to poor pregnancy and newborn outcomes. The purpose of this study was to examine the relationship between maternal and neonatal vitamin D status and see if maternal vitamin D deficiency may …	http://ijtpr.com/		Title and abstract screening	Title and abstract deemed irrelevant
Bellows, A. L.	Micronutrient deficiencies among breastfeeding infants in Tanzania			9	11	2017	Infant mortality accounts for the majority of child deaths in Tanzania, and malnutrition is an important underlying cause. The objectives of this cross‐sectional study were to describe the micronutrient status of infants in Tanzania and assess predictors of infant micronutrient deficiency. We analyzed serum vitamin D, vitamin B12, folate, and ferritin levels from 446 infants at two weeks of age, …	https://www.cochranelibrary.com/central/doi/10.1002/central/CN-01440235/full	10.3390/nu9111258	Title and abstract screening	Title and abstract deemed irrelevant
Belokrinitskaya, T.	Effect of folic acid, metafolin and docosahexaenoic acid supplementation on singleton pregnancy outcomes and congenital heart defects in offspring	European Journal of Obstetrics Gynecology and Reproductive Biology	e73	234	(Belokrinitskaya, Frolova, Turanova) Chita State Medical Academy, Chita, Russian Federation(Li, Garyashina, Dmitrieva) Transbaikal Territorial Perinatal Center, Chita, Russian Federation	2019	Introduction: Folic acid supplementary is very important for maternal and child health (WHO, FIGO, 2015). Omega-3 fatty acids also play a role in determining the gestation length and preventing perinatal complications. Objective(s): To assess the consumption of folate, and the effects of folic acid, metafolin and docosahexaenoic acid (DHA) supplements in the preconception/gestation period in heal…		https://dx.doi.org/10.1016/j.ejogrb.2018.08.316	Title and abstract screening	Title and abstract deemed irrelevant
Belokrinitskaya, T.	Maternal folic acid, metafoline and docosahexaenoic acid supplementation, pregnancy outcomes and congenital heart defects in offspring	Journal of Perinatal Medicine	347	45	Supplement 2	2017	Background. Folic acid is essential for normal embryogenesis and the physiological course of pregnancy. The World Health Organization (2015) and FIGO (2015) contends that the folic acid supplementary is very important for maternal and child health. Omega-3 fatty acids also play a role in determining the length of gestation and in preventing perinatal complications. Multiple factors such as diet, …			Title and abstract screening	Title and abstract deemed irrelevant
Bendich, A.	Micronutrients in women's health and immune function	Nutrition (Burbank, Los Angeles County, Calif.)	858-67	17	10	2001	Lawrence J. Machlin's contributions to elucidating the roles of nutrients in optimizing human health included the support of research in the areas of women's health and immune function. Several essential nutrients have been shown to affect women's health throughout the different life stages. Symptoms of premenstrual syndrome affect the vast majority of menstruating women, and calcium supplementat…			Title and abstract screening	Title and abstract deemed irrelevant
Benson, J. W.	Multicentre trial of ethamsylate for prevention of periventricular haemorrhage in very low birthweight infants	Lancet (London, England)	1297-300	2	8519	1986	The effectiveness of ethamsylate in the prevention of periventricular haemorrhage (PVH) in very low birthweight infants was evaluated by means of a multicentre, placebo-controlled, double-blind trial. In 330 infants without evidence of PVH on initial cranial ultrasound examination there was little difference between ethamsylate and placebo groups with respect to subependymal haemorrhage, but intr…			Title and abstract screening	Title and abstract deemed irrelevant
Bergen, N. E.	Homocysteine and folate concentrations in early pregnancy and the risk of adverse pregnancy outcomes: The generation R study	BJOG: An International Journal of Obstetrics and Gynaecology	739-751	119	6	2012	Objective To investigate associations between early pregnancy homocysteine, folate and vitamin B12 concentrations and placental weight, birthweight and adverse pregnancy outcomes. Design Population-based birth cohort study. Setting Rotterdam, the Netherlands. Population Cohort of 5805 pregnant women. Methods To analyse homocysteine, folate and vitamin B12 concentrations, blood was drawn in early …		https://dx.doi.org/10.1111/j.1471-0528.2012.03321.x	Title and abstract screening	Title and abstract deemed irrelevant
Berger, Cindy	[Study of skin care in premature and newborn infants]	Kinderkrankenschwester : Organ der Sektion Kinderkrankenpflege	116-25	28	3	2009				Title and abstract screening	Title and abstract deemed irrelevant
Berger, T. M.	Early high dose antioxidant vitamins do not prevent bronchopulmonary dysplasia in premature baboons exposed to prolonged hyperoxia: A pilot study	Pediatric Research	719-726	43	6	1998	The antioxidant vitamins ascorbic acid (AA) and alpha-tocopherol (alpha-TP) effectively inhibit oxygen free radical-induced lipid peroxidation. Using a premature baboon model of hyperoxia-induced bronchopulmonary dysplasia (BPD), we measured concentrations of AA, alpha-TP, and conjugated dienes (CD, marker of lipid peroxidation) in four animals (hyperoxic antioxidant group) receiving high dose an…		http://dx.doi.org/10.1203/00006450-199806000-00002	Title and abstract screening	Title and abstract deemed irrelevant
Berhane, A.	Effect of preconception pictured-based health education and counseling on adherence to iron-folic acid supplementation to improve maternal pregnancy and birth outcome among women who plan to pregnant: “Randomized Control Trial”		98‐105	41		2022	Background: The practice of antenatal care does not address the preconception health of future parents and should not be viewed as an isolated activity rather as a continuum of care. There is a need to develop a promotion and prevention strategy to promote optimal maternal health and future generation. Pre‐conception care is a promising new preventive strategy for improving maternal and fetal hea…	https://www.cochranelibrary.com/central/doi/10.1002/central/CN-02361113/full	10.1016/j.nutos.2021.12.002	Title and abstract screening	Title and abstract deemed irrelevant
Berkovitch, M.	Metoclopramide for nausea and vomiting of pregnancy: A prospective multicenter international study	American Journal of Perinatology	311-316	19	6	2002	Nausea and vomiting are very common during pregnancy, mainly throughout the first trimester. Metoclopramide is a dopamine receptor blocking drug that is commonly used to treat nausea and vomiting. The aim of this prospective study was to investigate the effect on the fetus of intrauterine exposure to metoclopramide. One hundred and seventy-five women who received metoclopramide and consulted 6 te…		https://dx.doi.org/10.1055/s-2002-34469	Title and abstract screening	Title and abstract deemed irrelevant
Bessler, H.	A comparison of the effect of vitamin A on cytokine secretion by mononuclear cells of preterm newborns and adults	Neonatology	196-202	91	3	2007	BACKGROUND: For a long time vitamin A has been known to be essential for immune defense of the organism and protection against infections. Vitamin A deficiency in children is associated with morbidity and mortality from infectious diseases which could be prevented and even alleviated by vitamin A supplementation. Moreover, this vitamin is involved in the modulation of immunological and inflammato…			Title and abstract screening	Title and abstract deemed irrelevant
Best, K. P.	Growth of late-preterm infants fed nutrient-enriched formula-a randomised controlled trial		1059‐1060	74	2	2022	Objectives and Study: Late preterm infants (born 34 to <37 wks' gestation) account for 70% of all preterm births. Increasing evidence suggests that these infants have poorer outcomes throughout to childhood than children born at term. However, studies to date of nutrient‐enriched post‐discharge formula have focused on the very preterm and very low birth weight infant. Little is known about the ef…	https://www.cochranelibrary.com/central/doi/10.1002/central/CN-02427136/full	10.1097/MPG.0000000000003446	Title and abstract screening	Title and abstract deemed irrelevant
Best, K. P.	Prenatal Nutritional Strategies to Reduce the Risk of Preterm Birth	Annals of Nutrition and Metabolism	31-39	76	(Best, Gomersall, Makrides) Women and Kids Theme, South Australian Health and Medical Research Institute, Adelaide, SA, Australia(Best, Makrides) School of Medicine, University of Adelaide, Adelaide, SA, Australia(Gomersall) School of Public Health, Unive	2020	Worldwide, around 15 million preterm babies are born annually, and despite intensive research, the specific mechanisms triggering preterm birth (PTB) remain unclear. Cost-effective primary prevention strategies to reduce PTB are required, and nutritional interventions offer a promising alternative. Nutrients contribute to a variety of mechanisms that are potentially important to preterm delivery,…	https://www.karger.ch/journals/anm/anm_jh.htm	https://dx.doi.org/10.1159/000509901	Title and abstract screening	Title and abstract deemed irrelevant
Best, Karen Patricia	Prenatal Nutritional Strategies to Reduce the Risk of Preterm Birth	Annals of nutrition & metabolism	31-39	76 Suppl 3	58e, 8105511	2020	Worldwide, around 15 million preterm babies are born annually, and despite intensive research, the specific mechanisms triggering preterm birth (PTB) remain unclear. Cost-effective primary prevention strategies to reduce PTB are required, and nutritional interventions offer a promising alternative. Nutrients contribute to a variety of mechanisms that are potentially important to preterm delivery,…		https://dx.doi.org/10.1159/000509901	Title and abstract screening	Title and abstract deemed irrelevant
Best, Karen P.	Growth of late preterm infants fed nutrient-enriched formula to 120 days corrected age-A randomized controlled trial	Frontiers in pediatrics	1146089	11	101615492	2023	Objectives: We aimed to compare the effects of nutrient-enriched formula with standard term formula on rate of body weight gain of late preterm infants appropriately grown for gestational age., Study design: A multi-center, randomized, controlled trial. Late preterm infants (34-37 weeks' gestation), with weight appropriate for gestational age (AGA), were randomized to nutrient enriched formula (N…		https://dx.doi.org/10.3389/fped.2023.1146089	Title and abstract screening	Title and abstract deemed irrelevant
Betelli, M.	Impress 2 (international multicentric prospective study on pregnancy in systemic sclerosis). Prospective, case-control study of pregnancy in systemic sclerosis	Annals of the Rheumatic Diseases	739	75	Supplement 2	2016	Background: Data on pregnancy in Systemic Sclerosis (SSc) are limited;we recently published IMPRESS, a retrospective multicenter study that compared 109 pregnancies from 99 SSc women with a general obstetric population (GOP). In SSc women preterm deliveries (PD, < W37: 25% vs.12%) and severe preterm deliveries (SPD,< W34: 10% vs. 5%), intrauterine growth restriction (IUGR, 6% vs. 1%) and very-low…		https://dx.doi.org/10.1136/annrheumdis-2016-eular.3875	Title and abstract screening	Title and abstract deemed irrelevant
Bharati, R.	The Impact of Prescription Zinc Sulphate on Relieving Clinical Symptoms of Pneumonia in Children Aged Below 5 Years	International Journal of Pharmaceutical and Clinical Research	219-225	13	4	2021	Aim: This study was investigating the effect of prescribing zinc sulphate on improving the clinical symptoms of pneumonia in 2 to 59 months of children. Method(s): This Case-Control study was done in the Department of Pediatrics, Netaji Subhas Medical College and Hospital, Amhara, Bihta, Patna, Bihar, India for 1 year. Among 160 patients divided into two equal groups. 80 Children between the age …	http://impactfactor.org/PDF/IJPCR/13/IJPCR,Vol13,Issue4,Article33.pdf		Title and abstract screening	Title and abstract deemed irrelevant
Bhat, B. A.	Effects of human milk fortification on morbidity factors in very low birth weight infants	Annals of Saudi Medicine	292-295	21	5-6	2001	Background: The use of human milk as a sole source of nutrients for preterm infants has been the subject of debate in recent years. We studied the morbidity factors associated with hospitalization of very low birth weight (VLBW) infants fed human milk with and without fortification. Patients and Methods: One hundred VLBW infants were randomly assigned to two groups with stratification for gestati…		http://dx.doi.org/10.5144/0256-4947.2001.292	Title and abstract screening	Title and abstract deemed irrelevant
Bhatia, J.	Feeding the premature infant after hospital discharge: Growth and biochemical responses	Journal of Pediatrics	515-519	118	4 I	1991	We conducted a double-blinded, randomized trial in premature infants after hospital discharge to test the hypotheses that growth and biochemical responses in those fed a formula with a reduced protein content (1.3 gm/dl) would be similar to those in infants fed a standard infant formula (protein 1.5 gm/dl). Twenty low birth weight infants were followed for 16 weeks from the time of hospital disch…			Title and abstract screening	Title and abstract deemed irrelevant
Bhatia, J.	Effect of protein/energy ratio on growth and behavior of premature infants: Preliminary findings	Journal of Pediatrics	103-110	119	1 I	1991	Premature infants weighing less than 1550 gm at birth were randomly assigned to receive one of three formulas identical in composition except for protein content (2.2, 2.7, and 3.2 gm . 100 kcal-1) to determine the effects on growth, protein nutritional status, and behavior. Data collected for 2 weeks from the time of achieving an enteral energy intake of 100 kcal . kg-1 . day-1 included measurem…			Title and abstract screening	Title and abstract deemed irrelevant
Bhatnagar, Anshul	Epidemiology of Retinopathy of Prematurity in the US From 2003 to 2019	JAMA ophthalmology			101589539	2023	Importance: Retinopathy of prematurity (ROP) is a potentially blinding retinal disease with poorly defined epidemiology. Understanding of which infants are most at risk for developing ROP may foster targeted detection and prevention efforts., Objective: To identify changes in ROP incidence in the US from 2003 to 2019., Design, Setting, and Participants: This retrospective database cohort study us…		https://dx.doi.org/10.1001/jamaophthalmol.2023.0809	Title and abstract screening	Title and abstract deemed irrelevant
Bhavya Swetha, R. V.	The Effect of Vitamin D Supplementation on Improving Glycaemic Control in Diabetic Vitamin D-Deficient Pregnant Women: a Single-Blinded Randomized Control Trial		119‐125	70	2	2020	Introduction: Gestational diabetes mellitus is one of the most common conditions complicating pregnancy. Vitamin D deficiency is closely associated with gestational diabetes mellitus. Objectives: To study the effect of vitamin D supplementation on diabetic pregnant women with vitamin D deficiency. Methods: This randomized controlled study was conducted with 100 diabetic pregnant women. They were …	https://www.cochranelibrary.com/central/doi/10.1002/central/CN-02051461/full	10.1007/s13224-019-01289-1	Title and abstract screening	Title and abstract deemed irrelevant
Bhayat, S.	Impact on chronic lung disease of early versus late vitamin D supplementation in very low birth weight infants	Journal of Perinatal Medicine		43	SUPPL. 1	2015	Introduction: Neonatal chronic lung disease (CLD) is an important cause of morbidity and mortality. Vitamin D is known for its role in bone metabolism, but physiology suggests it influences lung fibroproliferation, remodelling and function by various cytokines, cellular elements, oxidative stress and protease/antiprotease levels. There is emerging evidence implicating vitamin D's association with…		https://dx.doi.org/10.1515/jpm-2015-2002	Title and abstract screening	Title and abstract deemed irrelevant
Bhowmik, Bishwajit	Maternal BMI and nutritional status in early pregnancy and its impact on neonatal outcomes at birth in Bangladesh	BMC Pregnancy & Childbirth	N.PAG-N.PAG	19	1	2019	Background: To assess the maternal characteristics and nutritional status according to body mass index (BMI) at 6-14 weeks of gestation and to examine the relationship between maternal nutritional status in early pregnancy and its impact on neonatal birth weight.Methods: The investigation was conducted from April 2011 to June 2012 in Dhaka, Bangladesh. A total of 498 primigravida pregnant women p…	https://search.ebscohost.com/login.aspx?direct=true&db=ccm&AN=139599320&site=ehost-live	10.1186/s12884-019-2571-5	Title and abstract screening	Title and abstract deemed irrelevant
Bhupornvivat, N.	Serum 25-hydroxyvitamin D in pregnant women during preterm labor	Asia Pacific journal of clinical nutrition	287-290	26	2	2017	BACKGROUND AND OBJECTIVES: Pregnancy complications hypothesized to be related to vitamin D include preeclampsia, gestational diabetes, low birth weight, preterm delivery, Cesarean section and infectious disease. There have been a few studies which have demonstrated maternal serum vitamin D to be associated with preterm labor. The objective was to evaluate the serum vitamin D concentrations in Tha…		https://dx.doi.org/10.6133/apjcn.112015.11	Title and abstract screening	Title and abstract deemed irrelevant
Bhutta, Z. A.	What works? Interventions for maternal and child undernutrition and survival	The Lancet	417-440	371	9610	2008	We reviewed interventions that affect maternal and child undernutrition and nutrition-related outcomes. These interventions included promotion of breastfeeding; strategies to promote complementary feeding, with or without provision of food supplements; micronutrient interventions; general supportive strategies to improve family and community nutrition; and reduction of disease burden (promotion o…	http://www.journals.elsevier.com/the-lancet/	https://dx.doi.org/10.1016/S0140-6736%2807%2961693-6	Title and abstract screening	Title and abstract deemed irrelevant
Bhutta, Z. A.	A comparative evaluation of multiple micronutrient and iron-folic acid supplementation during pregnancy in Pakistan: Impact on pregnancy outcomes	Food and Nutrition Bulletin	S496-S505	30	4 SUPPL.	2009	Background. Maternal micronutrient deficiencies are widespread in Pakistan and are potentially associated with maternal undernutrition and intrauterine growth retardation. Intervention strategies largely consist of administration of iron-folic acid supplements during pregnancy. Objective. We evaluated the acceptability of multiple micronutrient supplementation and its potential benefits on pregna…			Title and abstract screening	Title and abstract deemed irrelevant
Bi, W. G.	Association between Vitamin D supplementation during pregnancy and offspring growth, morbidity, and mortality: A systematic review and meta-analysis	JAMA Pediatrics	635-645	172	7	2018	Importance: Whether vitamin D supplementation during pregnancy is beneficial and safe for offspring is unclear. Objective(s): To systematically review studies of the effects of vitamin D supplementation during pregnancy on offspring growth, morbidity, and mortality. Data Sources: Searches of Medline, Embase, and the Cochrane Database of Systematic Reviews were conducted up to October 31, 2017. Ke…	https://jamanetwork.com/journals/jamapediatrics/articlepdf/2681636/jamapediatrics_bi_2018_oi_180012.pdf	https://dx.doi.org/10.1001/jamapediatrics.2018.0302	Title and abstract screening	Title and abstract deemed irrelevant
Bialy, L.	Vitamin D supplementation to improve pregnancy and perinatal outcomes: an overview of 42 systematic reviews	BMJ Open	032626	10	1	2020	Objective To review the evidence to assess effectiveness of vitamin D supplementation during pregnancy and associations of serum vitamin D levels with perinatal outcomes. Design Overview of systematic reviews (SRs). Data sources Searches conducted in January 2019: Ovid Medline (1946-), Cochrane Library databases. Eligibility criteria for selecting studies Two reviewers independently screened titl…	http://bmjopen.bmj.com/content/early/by/section	https://dx.doi.org/10.1136/bmjopen-2019-032626	Title and abstract screening	Title and abstract deemed irrelevant
Biering-Sorensen, S.	Early BCG vaccine to low-birth-weight infants and the effects on growth in the first year of life: A randomised controlled trial	BMC Pediatrics	137	15	1	2015	Background: Randomised trials have shown that early Bacille Calmette-Guerin (BCG) vaccine reduces overall neonatal and infant mortality. However, no study has examined how BCG affects growth. We investigated the effect on infant growth of early BCG vaccine given to low-birth-weight (LBW) infants. Method(s): Two-thousand three hundred forty-three LBW infants were randomly allocated 1:1 to "early B…	http://www.biomedcentral.com/bmcpediatr/	https://dx.doi.org/10.1186/s12887-015-0452-2	Title and abstract screening	Title and abstract deemed irrelevant
Biering-Sorensen, S.	The effect of neonatal vitamin A supplementation on growth in the first year of life among low-birth-weight infants in Guinea-Bissau: Two by two factorial randomised controlled trial	BMC Pediatrics	87	13	1	2013	Background: Vitamin A supplementation (VAS) may amplify the effect of vaccines. We therefore investigated if neonatal VAS given with and without Bacille Calmette-Guerin (BCG) vaccine to low-birth-weight (LBW) neonates had an effect on growth in the first year of life. We hypothesised that VAS would be particularly beneficial when provided with BCG. Method(s): We conducted a randomised two-by-two …	http://www.biomedcentral.com/1471-2431/13/87	https://dx.doi.org/10.1186/1471-2431-13-87	Title and abstract screening	Title and abstract deemed irrelevant
Biesalski, H. K.	Vitamin E Requirements in Parenteral Nutrition	Gastroenterology	S92-S104	137	5 SUPPL	2009	Patients with parenteral nutrition depend on an adequate supply of micronutrients, in particular, antioxidant vitamins and cofactors such as selenium. In cases of oxidative stress (eg, chronic inflammation, sepsis, lung distress syndrome, and organ failure), there is a higher need for antioxidants. One of the most important antioxidant vitamins is vitamin E. For very low birth weight infants the …	http://www.journals.elsevier.com/gastroenterology/	https://dx.doi.org/10.1053/j.gastro.2009.07.073	Title and abstract screening	Title and abstract deemed irrelevant
Biesalski, H. K.	Multivitamin/mineral supplements: Rationale and safety - A systematic review	Nutrition	76-82	33	(Biesalski, Tinz) University of Hohenheim, Institute of Biological Chemistry and Nutrition, Stuttgart, Baden-Wurttemberg, Germany	2017	Multivitamin/mineral supplements (MVM) are widely used in many populations. In particular, in pregnant women, MVM together with iron and folic acid are recommended to improve birth outcome and reduce low birth weight and rates of miscarriage. However, MVM use is common in the general population. This raises questions regarding the safety of long-term use of these supplements. To estimate the safe…	https://www.elsevier.com/locate/nut	https://dx.doi.org/10.1016/j.nut.2016.02.013	Title and abstract screening	Title and abstract deemed irrelevant
Biesalski, H. K.	Multivitamin/mineral supplements: Rationale and safety	Nutrition	60-66	36	(Biesalski, Tinz) Institute of Biological Chemistry and Nutrition, University of Hohenheim, Stuttgart, Germany	2017	Multivitamin/mineral supplements (MVMs) are widely used in many populations. MVMs, together with iron and folic acid, are recommended for pregnant women to improve birth outcome and to reduce low-birthweight and rates of miscarriage. However, MVM use is common in the general population as well. The aim of the present review was to evaluate the safety of long-term use of these supplements. To exam…	https://www.elsevier.com/locate/nut	https://dx.doi.org/10.1016/j.nut.2016.06.003	Title and abstract screening	Title and abstract deemed irrelevant
Bikila, Haile	Prevalence and factors associated with adequate dietary diversity among pregnant women in Nekemte town, Western Ethiopia, 2021	Frontiers in nutrition	1248974	10	101642264	2023	Background: Dietary diversity refers to increasing the consumption of a variety of foods. The consumption of diversified food during pregnancy enables the adequate intake of 11 important micronutrients. Inadequate dietary intake during pregnancy is the major determinant factor in the risk of low birth weight infants. It is capable of ensuring the adequate intake of essential nutrients, which can …		https://dx.doi.org/10.3389/fnut.2023.1248974	Title and abstract screening	Title and abstract deemed irrelevant
Birch, D. G.	Retinal development in very-low-birth-weight infants fed diets differing in omega-3 fatty acids	Investigative Ophthalmology and Visual Science	2365-2376	33	8	1992	Full-field electroretinograms (ERGs) were obtained from very-low-birth- weight (VLBW) neonates to determine whether omega-3 (omega-3) fatty acids are essential for normal human retinal development. Eighty-one infants born at 30.4 (standard deviation, +/-1.5) wk gestation were, within 10 d of birth, either enrolled to receive mother's milk (naturally containing both omega-6 and omega-3 essential f…			Title and abstract screening	Title and abstract deemed irrelevant
Bitsadze, V.	Prevention of reproductive losses in women with thrombophilia and multiple pregnancy after IVF	Journal of Maternal-Fetal and Neonatal Medicine	31-32	27	SUPPL. 1	2014	Brief Introduction: Our aim was to evaluate efficiency of anticoagulant, antioxidant and vitamins, folic acid, group B vitamins in the preparation course for IVF, in the IVF protocols, during multiple pregnancy and postpartum period. Material(s) and Method(s): There was carried out the comparative analysis in two groups. The group I: 100 women with the physiological multiple pregnancy; the group …		https://dx.doi.org/10.3109/14767058.2014.924236	Title and abstract screening	Title and abstract deemed irrelevant
Bjorke-Monsen, A. L.	Is exclusive breastfeeding ensuring an optimal micronutrient status and psychomotor development in infants?	Clinical Biochemistry	714	47	9	2014	An adequate micronutrient status during fetal life and infancy is vital for optimal growth and development. Infant micronutrient status depends on gestational age, birth weight, and maternal status during pregnancy and for exclusively breastfed infants, maternal status also after delivery. For infants born at term with an appropriate gestational age birth weight, exclusive breastfeeding is believ…		https://dx.doi.org/10.1016/j.clinbiochem.2014.05.022	Title and abstract screening	Title and abstract deemed irrelevant
Blacharski, P. A.	Thrombin infusion to control bleeding during vitrectomy for stage V retinopathy of prematurity	Archives of ophthalmology (Chicago, Ill. : 1960)	203-5	105	2	1987	We prospectively studied 36 consecutive premature infants with the diagnosis of retinopathy of prematurity stage V with total traction retinal detachment who underwent lensectomy/vitrectomy and epiretinal membrane delamination. The first 26 patients underwent vitrectomy using thrombin mixed with Balanced Salt Solution Plus at a concentration of 100 U/mL and the remaining ten patients had pure Bal…			Title and abstract screening	Title and abstract deemed irrelevant
Black, R. E.	Micronutrients in pregnancy	British Journal of Nutrition	S193-S197	85	SUPPL. 2	2001	Vitamins and minerals, referred to collectively as micronutrients, have important influences on the health of pregnant women and the growing fetus. Iron deficiency results in anemia which may increase the risk of death from hemorrhage during delivery, but its effects on fetal development and birth outcomes is still unclear. Folic acid deficiency can lead to hematological consequences, pregnancy c…	http://journals.cambridge.org/BJN	https://dx.doi.org/10.1079/bjn2000314	Title and abstract screening	Title and abstract deemed irrelevant
Blakstad, E. W.	Increased nutrient supply to very low birth weight (VLBW) infants and its effect on the intestinal microbiome development	European Journal of Pediatrics	1587	175	11	2016	Background and aims Adequate nutrient supply is essential for optimal postnatal growth in very low birth weight (VLBW; BW < 1500 g) infants. The intestinal microbiome is important for maturation of the intestines, immune response, metabolism and nutrition. Aim(s): Examine the effect of enhanced nutrient supply on the development of the intestinal microbiome in VLBW infants. Methods Fifty VLBW inf…		https://dx.doi.org/10.1007/s00431-016-2785-8	Title and abstract screening	Title and abstract deemed irrelevant
Blakstad, E. W.	Enhanced nutrient supply to very low birth weight (VLBW) infants is associated with improved growth and increased blood adiponectin concentrations	European Journal of Pediatrics	1497-1498	175	11	2016	Background and aims Adequate nutrient supply is essential for optimal postnatal growth in VLBW (birth weight <1500g) infants. Early growth may influence the risk of metabolic syndrome later in life. Aim(s): Evaluate the effects of enhanced nutrition on growth and blood concentrations of adiponectin, leptin and insulin like growth factor-1 (IGF-1) in VLBWinfants. Methods Fifty VLBW infants were ra…		https://dx.doi.org/10.1007/s00431-016-2785-8	Title and abstract screening	Title and abstract deemed irrelevant
Blakstad, E. W.	Improved Visual Perception in Very Low Birth Weight Infants on Enhanced Nutrient Supply	Neonatology	30-37	108	1	2015	Background: Optimal nutrient supply to very low birth weight (VLBW: BW <1,500 g) infants is important for growth and neurodevelopment. Growth restriction is common among these infants and may be associated with neurocognitive impairments. Objective(s): To compare an enhanced nutrient supply to a routine supply given to VLBW infants and to evaluate the effects on visual perception of global form a…	http://content.karger.com/ProdukteDB/produkte.asp?Aktion=JournalHome&ProduktNr=232056	https://dx.doi.org/10.1159/000381660	Title and abstract screening	Title and abstract deemed irrelevant
Blann, Andrew	An update on vitamin D deficiency and at risk groups	Journal of family health	16-9	25	3	2015	Vitamin D is required for healthy bones. We need sunlight and good renal and liver function for the synthesis of vitamin D, although it can also be taken in diet. Severe deficiency causes the bone diseases rickets and osteomalacia. Supplementation with vitamin D can help prevent low birth weight and non-vertebral fractures. Roles for vitamin D in other aspects of health are controversial.			Title and abstract screening	Title and abstract deemed irrelevant
Blencowe, H.	National, regional, and worldwide estimates of preterm birth rates in the year 2010 with time trends since 1990 for selected countries: a systematic analysis and implications	Lancet	2162-72	379	9832	2012	BACKGROUND: Preterm birth is the second largest direct cause of child deaths in children younger than 5 years. Yet, data regarding preterm birth (<37 completed weeks of gestation) are not routinely collected by UN agencies, and no systematic country estimates nor time trend analyses have been done. We report worldwide, regional, and national estimates of preterm birth rates for 184 countries in 2…		10.1016/s0140-6736(12)60820-4	Title and abstract screening	Title and abstract deemed irrelevant
Bodeau-Livinec, F.	Anemia during pregnancy and low birth weight in an endemic malaria area in Benin	American Journal of Tropical Medicine and Hygiene	41	81	5 SUPPL. 1	2009	Anemia and malaria are highly prevalent in pregnant women in Benin. We studied the relationship between anemia in pregnant women treated for malaria and low birth weight (LBW) in Benin. A retrospective cohort study was conducted based on data from a randomized controlled trial in a semi-rural area in Benin from July 2005 to April 2008 on intermittent preventive treatment of malaria during pregnan…			Title and abstract screening	Title and abstract deemed irrelevant
Bodeau-Livinec, F.	Maternal anemia in Benin: Prevalence, risk factors, and association with low birth weight	American Journal of Tropical Medicine and Hygiene	414-420	85	3	2011	We studied the prevalence of anemia during pregnancy and its relationship with low birth weight (LBW; birth weight < 2,500 g) in Benin. We analyzed 1,508 observations from a randomized controlled trial conducted from 2005 to 2008 showing equivalence on the risk of LBW between two drugs for Intermittent Preventive Treatment of malaria during pregnancy (IPTp). Despite IPTp, helminth prophylaxis, an…	http://www.ajtmh.org/content/85/3/414.full.pdf+html	https://dx.doi.org/10.4269/ajtmh.2011.10-0599	Title and abstract screening	Title and abstract deemed irrelevant
Boelig, R. C.	Interventions for treating hyperemesis gravidarum	Cochrane Database of Systematic Reviews	CD010607	2016	5	2016	Background: Hyperemesis gravidarum is a severe form of nausea and vomiting in pregnancy affecting 0.3% to 1.0% of pregnancies, and is one of the most common indications for hospitalization during pregnancy. While a previous Cochrane review examined interventions for nausea and vomiting in pregnancy, there has not yet been a review examining the interventions for the more severe condition of hyper…	http://as.wiley.com/WileyCDA/Brand/id-6.html	https://dx.doi.org/10.1002/14651858.CD010607.pub2	Title and abstract screening	Title and abstract deemed irrelevant
Boergen, K. P.	[Examination of premature infants]	Klinische Monatsblatter fur Augenheilkunde	396-400	194	5	1989	The efficacy of cryotherapy for acute ROP was recently demonstrated [Multicenter trial of cryotherapy for retinopathy of prematurity, Arch. Ophthalmol. 196 (1988) 471-479]. This is a challenge for the ophthalmologist to contribute to the prevention of retinal detachment by adequate examination of premature infants. For this purpose any ophthalmologist involved in the care of premature infants car…			Title and abstract screening	Title and abstract deemed irrelevant
Bohles, H.	[Vitamin E in pediatrics (author's transl)]	Klinische Padiatrie	226-32	190	3	1978	The biochemical mechanism of vitamin E cannot be explained up to the moment. Empirically, there are several possibilities for the clinical use of vitamin E, especially in pediatrics. This review is focusing on the hemolytic anemia of the preterm infant, hereditary bullous epidermolysis, retrolental fibroplasia and bronchopulmonary dysplasia. Excess vitamin E must be considered as potentially toxi…			Title and abstract screening	Title and abstract deemed irrelevant
Bohles, H.	[Recent aspects of vitamin E in pediatrics]	Klinische Padiatrie	386-91	197	5	1985	New aspects of vitamin E metabolism have demonstrated new indications for its use in pediatrics. With respect to the retrolental fibroplasia of prematures under intensive care it can be stated that vitamin E does not necessarily prevent this complication but surely can decrease its severity. For the intensive care of newborns it is of importance that vitamin E is apparently able to decrease the f…			Title and abstract screening	Title and abstract deemed irrelevant
Bohley, Marilena	A single intravenous injection of cyclosporin A-loaded lipid nanocapsules prevents retinopathy of prematurity	Science advances	eabo6638	8	38	2022	Retinopathy of prematurity (ROP) is a retinal disease that threatens the vision of prematurely born infants. Severe visual impairment up to complete blindness is caused by neovascularization and inflammation, progressively destroying the immature retina. ROP primarily affects newborns in middle- and low-income countries with limited access to current standard treatments such as intraocular drug i…		https://dx.doi.org/10.1126/sciadv.abo6638	Title and abstract screening	Title and abstract deemed irrelevant
Bolat, A.	Blood parameters changes in cord blood of newborns of hypertensive mothers	European Journal of Pediatrics	1501-1509	172	11	2013	The aim of this study was to investigate the changes in the peripheral blood of newborns of hypertensive mothers. The umbilical cord blood from newborns of 31 hypertensive mothers and 32 healthy mothers were examined. In all subjects, complete blood count, peripheral blood smear, reticulocyte count, vitamin B12, folate, ferritin levels and hemoglobin electrophoresis were performed. The subjects w…		https://dx.doi.org/10.1007/s00431-013-2072-x	Title and abstract screening	Title and abstract deemed irrelevant
Bolisetty, S.	Antenatal supplementation of antioxidant vitamins to reduce the oxidative stress at delivery - A pilot study	Early Human Development	47-53	67	1-2	2002	Background: Preterm infants are at increased risk of oxidative stress and free-radical mediated diseases partly related to deficient antioxidant state. The purpose of this study was to investigate if maternal supplementation of antioxidant vitamins prior to delivery would reduce the oxidative stress in the mothers and their infants. Study design: A pilot case-control study. Patients and Methods: …		https://dx.doi.org/10.1016/S0378-3782%2801%2900253-5	Title and abstract screening	Title and abstract deemed irrelevant
Bond, S.	Vitamins C and E Do Not Help Prevent Preeclampsia	Journal of Midwifery and Women's Health	169	53	2	2008			https://dx.doi.org/10.1016/j.jmwh.2007.12.012	Title and abstract screening	Title and abstract deemed irrelevant
Bonotto, Ligia Beatriz	[Structural features of macular eyes of preschoolers born preterm: analysis by optical coherence tomography, and indirect ophthalmoscopy]	Arquivos brasileiros de oftalmologia	98-104	76	2	2013	PURPOSE: Compare the retinal structure of the macula and fovea among premature infants with retinopathy of prematurity (ROP) stages II and III post treatment, premature infants with ROP stages II and III with spontaneous regression and premature infants without ROP, through optical coherence tomography (OCT) and binocular indirect ophthalmoscopy (BIO) examinations., METHODS: Cross-sectional obser…			Title and abstract screening	Title and abstract deemed irrelevant
Boonsiri, Patcharee	Plasma ascorbate and ceruloplasmin levels in Thai premature infants	Journal of the Medical Association of Thailand = Chotmaihet thangphaet	205-13	88	2	2005	BACKGROUND: Free radicals have been implicated in the pathogenesis of some complications among premature infants. Even though ascorbate is an important anti-oxidant in human plasma, it can also act as a pro-oxidant at high concentrations in the presence of metal ions, which causes oxidative damage in premature infants., OBJECTIVE: To determine plasma ascorbate and ceruloplasmin levels in prematur…			Title and abstract screening	Title and abstract deemed irrelevant
Borras Bentanachs, E.	Micronutrient supplementation in preconceptional period and the pregnancy associated with low birth weight	Journal of Maternal-Fetal and Neonatal Medicine	340-341	27	SUPPL. 1	2014	Brief Introduction: According to the etiology we can classify the fetuses under gestational weight (UGW) into several groups: * Constitutional PEG (80-85%). Without structural alterations, normal amniotic fluid, Doppler of the umbilical artery and normal speed of normal growth. * PEG anomalous (5-10%). With genetic abnormalities, structural or secondary to infection * Uterine growth restricted (C…		https://dx.doi.org/10.3109/14767058.2014.924236	Title and abstract screening	Title and abstract deemed irrelevant
Boskabadi, Hassan	Comparison of Vitamin D Levels in Premature Infants with and without Retinopathy of Prematurity	Archives of Iranian medicine	209-213	25	4	2022	BACKGROUND: Retinopathy of prematurity (RoP) is a cause of newborn blindness. Several predisposing factors have been reported to contribute to the disease process. The current study aimed to compare serum vitamin D levels in infants with and without RoP., METHODS: This case-control study was conducted on 154 very low birth weight (VLBW) infants admitted to Ghaem hospital, Mashhad, Iran, during 20…		https://dx.doi.org/10.34172/aim.2022.36	Title and abstract screening	Title and abstract deemed irrelevant
Boskabadi, H.	Implications of maternal vitamin D administration for the neonatal respiratory distress syndrome: A randomized clinical trial	Journal of neonatal-perinatal medicine	183-190	17	2	2024	BACKGROUND: Vitamin D deficiency has been suggested to be a risk factor for neonatal respiratory distress syndrome (RDS). This study aimed to evaluate the effect of 25 (OH) D administrations in pregnant women with findings of preterm labor on the incidence of RDS in their preterm neonates., MATERIALS AND METHODS: A randomized controlled clinical trial was conducted on pregnant mothers with gestat…		https://dx.doi.org/10.3233/NPM-230158	Title and abstract screening	Title and abstract deemed irrelevant
Boskabadi, Hassan	Comparison of Serum Vitamin D in the Umbilical Cord of Survived with Not Survived Premature Infants	Iranian Journal of Pediatrics	1-6	29	3	2019	Background: Vitamin D deficiency is associated with prematurity, respiratory problems and infections. These are important causes of death in premature neonates. Objectives: The aim of this study was to compare the vitamin D level in the blood of preterm live neonates discharged with those neonates who did not survive. Methods: In a cross-sectional study, 335 premature infants (less than 34 weeks …	https://search.ebscohost.com/login.aspx?direct=true&db=ccm&AN=143513381&site=ehost-live	10.5812/ijp.84798	Title and abstract screening	Title and abstract deemed irrelevant
Boskabadi, Hasan	Serum level of vitamin D in preterm infants and its association with premature-related respiratory complications: a case-control study	Electronic physician	6208-6214	10	1	2018	BACKGROUND AND AIM: Prematurity and related problems, especially respiratory distress, are one of the main challenges for neonatal medicine. The aim of this study was to compare vitamin D levels in preterm infants with, and those without respiratory distress., METHODS: This case-control study was conducted in Ghaem and Emam Reza Hospitals in Mashhad (Iran) from 2015 to 2016. In this study, we exa…		https://dx.doi.org/10.19082/6208	Title and abstract screening	Title and abstract deemed irrelevant
Boskabadi, Hassan	Evaluation of pro-oxidant antioxidant balance in retinopathy of prematurity	Eye (London, England)	148-152	36	1	2022	INTRODUCTION: Retinopathy of prematurity (RoP) is a vasoproliferative disorder caused by the abnormal development of retinal vessels in premature neonates. It is one of the major causes of childhood blindness, which is increasing with the increasing survival rate of low birth weight and premature neonates. This study has aimed to evaluate the role of oxidative stress and peroxidant antioxidant ba…		https://dx.doi.org/10.1038/s41433-021-01465-6	Title and abstract screening	Title and abstract deemed irrelevant
Boskabadi, H.	The vitamin D level in umbilical cord blood in premature infants with or without intra-ventricular hemorrhage: A cross-sectional study	International Journal of Reproductive BioMedicine	429-434	16	7	2018	Background: Intra-ventricular hemorrhage (IVH) is acute cerebral complications of premature infants which may lead to the long-term problems. Objective(s): According to the role of vitamin D in the stability of the blood vessels, the present study was carried out in order to compare the vitamin D level in the premature infants with or without IVH. Material(s) and Method(s): This cross-sectional s…	http://journals.ssu.ac.ir/ijrmnew/article-1-1166-en.pdf	https://dx.doi.org/10.29252/ijrm.16.7.429	Title and abstract screening	Title and abstract deemed irrelevant
Bott, L.	Nutrition and bronchopulmonary dysplasia	Archives de Pediatrie	234-239	11	3	2004	Bronchopulmonary dysplasia remains a frequent complication of extreme prematurity. In preterm neonates catch-up and pulmonary alveolar growth occur during the first two years of life. However 10 to 25% of preterm infants with bronchopulmonary dysplasia are under-nourrished after two years of age, and 30 to 60% of them also suffer from persistent airway obstruction, hyperinflation and bronchial hy…		https://dx.doi.org/10.1016/j.arcped.2003.11.008	Title and abstract screening	Title and abstract deemed irrelevant
Bougle, D.	Relationships between red blood cell vitamin E and polyunsaturated fatty acid in the premature infant	Annals of nutrition & metabolism	325-30	40	6	1996	Low-birth-weight infants were fed breast milk (BM, n = 25) for 1 of 2 formulas containing 0.5 (PG, n = 32) or 1.7% fatty acids as alpha-linolenic acid (ALA)(ALA-PG, n = 31). Polyunsaturated fatty acids (PUFA) and alpha-tocopherol (alpha T) of RBC membrane phospholipids were measured at days 2 (D2) and 15 (D15) of enteral feeding, and at term. PUFA concentrations did not differ significantly betwe…			Title and abstract screening	Title and abstract deemed irrelevant
Bougle, D.	[Indications for vitamin E in the premature infant]	Archives francaises de pediatrie	63-6	41	1	1984				Title and abstract screening	Title and abstract deemed irrelevant
Bougle, D.	[Vitamin A status in full-term and premature infants]	Pediatrie	715-9	45	10	1990	Vitamin A status has been assessed by studying plasma vitamin A and retinol binding protein (RBP) levels in premature infants receiving 7,500 IU vitamin A/d (RDA 660-3,300 IU/d) and in control term babies during the 3 first months of life. Sampling was performed within the first week (D0-D7), between the 8th and the 30th day (D8-D30) and during the 2nd and the 3rd month of life (M2-M3). At D0-D7,…			Title and abstract screening	Title and abstract deemed irrelevant
Bouillon, Roger	Calcifediol (25OH Vitamin D3) Deficiency: A Risk Factor from Early to Old Age	Nutrients		14	6	2022	Vitamin D deficiency is the main cause of nutritional rickets in children and osteomalacia in adults. There is consensus that nutritional access to vitamin D can be estimated by measuring serum concentrations of 25OHD and vitamin D deficiency can thus be considered as calcifediol deficiency. However, the threshold for vitamin D/calcifediol sufficiency remains a matter of debate. Vitamin D/calcife…		https://dx.doi.org/10.3390/nu14061168	Title and abstract screening	Title and abstract deemed irrelevant
Bourla, Dan H.	Association of systemic risk factors with the progression of laser-treated retinopathy of prematurity to retinal detachment	Retina (Philadelphia, Pa.)	S58-64	28	3 Suppl	2008	PURPOSE: To identify systemic risk factors associated with treatment failure of diode laser photocoagulation for threshold or prethreshold retinopathy of prematurity (ROP)., METHODS: Consecutive infants treated with laser at our institution and infants referred from outside centers with progression to stage 4 or 5 ROP after laser treatment were included in this retrospective study. Two groups wer…		https://dx.doi.org/10.1097/IAE.0b013e31815075b0	Title and abstract screening	Title and abstract deemed irrelevant
Bowl, W.	Functional and morphological long-term changes of the inner retina in primary school aged children with a history of ROP	Investigative Ophthalmology and Visual Science	4496	55	13	2014	Purpose: To investigate long-term functional and morphological alterations of the peripapillary retinal nerve fiber layer (pRNFL) and ganglion cell layer (GCL) in a cohort of former preterm infants screened systematically for retinopathy of prematurity (ROP) with serial wide-field digital imaging (RetCam I, US). Method(s): One hundred and forty children (age 6-12y, mean 9.3y) took part in the lon…	http://iovs.arvojournals.org/article.aspx?articleid=2270015		Title and abstract screening	Title and abstract deemed irrelevant
Boyar, Vita	Association of Systemic or Intravitreal Antivascular Endothelial Growth Factor (Anti-VEGF) and Impaired Wound Healing in Pediatric Patients: Collagen to the Rescue	Journal of wound, ostomy, and continence nursing : official publication of The Wound, Ostomy and Continence Nurses Society	256-261	48	3	2021	BACKGROUND: Bevacizumab is a humanized monoclonal antibody to vascular endothelial growth factor (VEGF) that has been used as a systemic chemotherapy treatment of various malignancies in adults since 2000. It has been used for pediatric patients over the last decade. In addition, bevacizumab is used for neonatal intravitreal administration for retinopathy of prematurity, a major complication of p…		https://dx.doi.org/10.1097/WON.0000000000000764	Title and abstract screening	Title and abstract deemed irrelevant
Bozdag, H.	Does severe vitamin D deficiency impact obstetric outcomes in pregnant women with thyroid autoimmunity?	Journal of Maternal-Fetal and Neonatal Medicine	1359-1369	33	8	2020	Purpose: Vitamin D plays an important role in the modulation of the immune system and anti-autoimmune activities. Autoimmune thyroid diseases related to endocrine disorders are associated with poor obstetric outcomes in pregnancy. Herein, we aimed to investigate the contribution of vitamin D hypovitaminosis to poor pregnancy outcomes in pregnant women with the positive autoimmune antibody. Materi…	https://www.tandfonline.com/loi/ijmf20	https://dx.doi.org/10.1080/14767058.2018.1519017	Title and abstract screening	Title and abstract deemed irrelevant
Bremer, D. L.	Strabismus in premature infants in the first year of life. Cryotherapy for Retinopathy of Prematurity Cooperative Group	Archives of ophthalmology (Chicago, Ill. : 1960)	329-33	116	3	1998	OBJECTIVES: To present the 3- and 12-month strabismus data from 3030 premature infants with birth weights less than 1251 g enrolled in the Multicenter Trial of Cryotherapy for Retinopathy of Prematurity., DESIGN: Data from the 3- and 12-month examinations conducted at 23 regional study centers were tabulated for all infants. The main outcome measure, ocular motility, was compared with baseline de…			Title and abstract screening	Title and abstract deemed irrelevant
Briegleb, Christina	Predictors of Hospitalization During the First Year of Life among 31999 Tanzanian Infants	Journal of tropical pediatrics	317-28	61	5	2015	OBJECTIVE: This study explored the risk factors for infant hospitalization in urban and peri-urban/rural Tanzania., METHODS: We conducted a prospective cohort study examining predictors of hospitalization during the first year of life among infants enrolled at birth in a large randomized controlled trial of neonatal vitamin A supplementation conducted in urban Dar es Salaam (n = 11,895) and peri-…		https://dx.doi.org/10.1093/tropej/fmv030	Title and abstract screening	Title and abstract deemed irrelevant
Brion, L. P.	Vitamin E supplementation for prevention of morbidity and mortality in preterm infants	Cochrane Database of Systematic Reviews	CD003665	2010	1	2003	Background: Treating very low birth weight (VLBW) infants with pharmacologic doses of vitamin E as an antioxidant agent has been proposed for preventing or limiting retinopathy of prematurity, intracranial hemorrhage, hemolytic anemia, and chronic lung disease. However, excessive doses of vitamin E may result in concerning side effects. Objective(s): To assess the effects of vitamin E supplementa…	https://www.cochranelibrary.com/cdsr/table-of-contents	https://dx.doi.org/10.1002/14651858.CD003665	Title and abstract screening	Title and abstract deemed irrelevant
Brock, Romy S.	Biomolecular effects of JB1 (an IGF-I peptide analog) in a rat model of oxygen-induced retinopathy	Pediatric research	135-41	69	2	2011	Low-serum IGF-I levels at birth is a risk factor for the development of retinopathy of prematurity in extremely LBW infants. We tested the hypothesis that JB1 (an IGF-I analog) prevents oxygen-induced retinopathy in our rat model. Neonatal rats were exposed to 50% oxygen with brief, clustered, hypoxic (12%) episodes from birth to P14. The pups were treated with s.c. injections of 1) JB1 (1 mug/d)…		https://dx.doi.org/10.1203/PDR.0b013e318204e6fa	Title and abstract screening	Title and abstract deemed irrelevant
Brocklehurst, P.	Antiretrovirals for reducing the risk of mother-to-child transmission of HIV infection	Cochrane database of systematic reviews (Online)	CD003510		1	2002	BACKGROUND: At the end of 2000 it was estimated that over 36 million people were living with the human immunodeficiency virus (HIV). This includes 1.4 million children less than 15 years of age. This is one of several reviews assessing the available evidence for preventing mother-to-child transmission of HIV infection. The other reviews will address other interventions, including Caesarean sectio…			Title and abstract screening	Title and abstract deemed irrelevant
Brodaty, H.	An update on dementia prevention and treatment	Australian and New Zealand Journal of Psychiatry	6	51	1 Supplement 1	2017	The prevalence of dementia is projected to triple from more than 400,000 persons in Australia and 47 million worldwide to exceed 900,000 and 131 million, respectively, by 2050. Although there is no absolute prevention against Alzheimer's disease specifically or dementia in general, postponement is more realistic through preventative strategies. This presentation will review the current state of r…		https://dx.doi.org/10.1177/0004867417702054	Title and abstract screening	Title and abstract deemed irrelevant
Brooke, O. G.	Supplementary vitamin D in infancy and childhood	Archives of disease in childhood	573-4	58	8	1983				Title and abstract screening	Title and abstract deemed irrelevant
Brooks, S. E.	Reduced severity of oxygen-induced retinopathy in eNOS-deficient mice	Investigative ophthalmology & visual science	222-8	42	1	2001	PURPOSE: Exposure of premature human infants to hyperoxia results in the obliteration of developing retina capillaries, leading to a vision-threatening retinopathy termed retinopathy of prematurity (ROP). The authors hypothesized that this process may be mediated in part by endothelial nitric oxide (NO)-derived oxidants such as peroxynitrite and tested this hypothesis in a mouse model of ROP., ME…			Title and abstract screening	Title and abstract deemed irrelevant
Brown, Chrysothemis C.	Seeing through the dark: New insights into the immune regulatory functions of vitamin A	European Journal of Immunology	1287-1295	45	5	2015		https://dx.doi.org/10.1002/eji.201344398	10.1002/eji.201344398	Title and abstract screening	Title and abstract deemed irrelevant
Brown, D. R.	Oral calcium supplementation in premature and asphyxiated meonates	The Journal of pediatrics	973-7	89	6	1976	Biochemical and hormonal effects of oral calcium supplementation in premature and asphyxiated neonates during the first few days of life are described. Eight pairs of infants were matched for gestational age and one-minute Apgar score. One member of each pair served as a control and the other was given supplemental oral calcium (75 mg/kg/24 hr) beginning at 12 and ending at 72 hours of age. The s…			Title and abstract screening	Title and abstract deemed irrelevant
Brown, G. C.	Systemic complications associated with retinal cryoablation for retinopathy of prematurity	Ophthalmology	855-8	97	7	1990	Eighty infants with proliferative retinopathy of prematurity (ROP) were treated with peripheral retinal cryoablation. Among the serious systemic complications encountered were three instances of respiratory arrest and one of cardiorespiratory arrest. Recommendations that may help prevent these adverse systemic effects in premature infants include: (1) avoidance of excess subconjunctival anestheti…			Title and abstract screening	Title and abstract deemed irrelevant
Brown, James M.	Automated Diagnosis of Plus Disease in Retinopathy of Prematurity Using Deep Convolutional Neural Networks	JAMA Ophthalmology	803-810	136	7	2018	Importance: Retinopathy of prematurity (ROP) is a leading cause of childhood blindness worldwide. The decision to treat is primarily based on the presence of plus disease, defined as dilation and tortuosity of retinal vessels. However, clinical diagnosis of plus disease is highly subjective and variable.Objective: To implement and validate an algorithm based on deep learning to automatically diag…	https://search.ebscohost.com/login.aspx?direct=true&db=ccm&AN=130681866&site=ehost-live	10.1001/jamaophthalmol.2018.1934	Title and abstract screening	Title and abstract deemed irrelevant
Brown, J. V.	Multi‐nutrient fortification of human milk for preterm infants	Cochrane Database of Systematic Reviews			6	2020	- Background Human breast milk‐fed preterm infants can accumulate nutrient deficits leading to extrauterine growth restriction. Feeding preterm infants with multi‐nutrient fortified human milk could increase nutrient accretion and growth rates and improve neurodevelopmental outcomes. Concern exists, however, that multi‐nutrient fortifiers are associated with adverse events such as feed intoleranc…	https://doi.org//10.1002/14651858.CD000343.pub4	10.1002/14651858.CD000343.pub4	Title and abstract screening	Title and abstract deemed irrelevant
Buchanan, George R.	Paucity of clinical trials in iron deficiency: lessons learned from study of VLBW infants	Pediatrics	e582-4	131	2	2013			https://dx.doi.org/10.1542/peds.2012-3365	Title and abstract screening	Title and abstract deemed irrelevant
Buescher, Paul A.	A review of available data on the health of the Latino population in North Carolina	North Carolina medical journal	97-105	64	3	2003	OBJECTIVE: To portray major health problems and conditions in the Latino population of North Carolina., STUDY DESIGN: Presentation of descriptive information from North Carolina data sets on Latino health issues, with whites and African Americans as comparison groups., DATA SOURCES/STUDY SETTING: Statewide data on the health of the Latino population are provided from the following data sets: Nort…			Title and abstract screening	Title and abstract deemed irrelevant
Buhrer, Christoph	Oral propranolol for prevention of threshold retinopathy of prematurity (ROPROP): protocol of a randomised controlled trial	BMJ open	e021749	8	7	2018	INTRODUCTION: Retinopathy of prematurity (ROP) is a disease observed in extremely premature infants characterised by visioning-threatening retinal vessel proliferation. Propranolol, a drug used for decades in newborn infants with heart diseases, hypertension and thyrotoxicosis and licenced for infantile haemangiomas, may be effective in halting progression of ROP to severe stages, as suggested by…		https://dx.doi.org/10.1136/bmjopen-2018-021749	Title and abstract screening	Title and abstract deemed irrelevant
Bui, Kim Chi T.	Erythropoietin is not a risk factor for severe retinopathy of prematurity among high risk preterm infants	Early Human Development	N.PAG-N.PAG	161		2021	Background: Retinopathy of prematurity (ROP) is a developmental retinal vaso-proliferative disease and a leading cause of blindness in children. Early gestational age, low birth weight and unregulated oxygen exposure are the main risk factors for the development of ROP. There are conflicting reports of a possible association between recombinant Erythropoietin (rhEPO) use and an increased risk for…	https://search.ebscohost.com/login.aspx?direct=true&db=ccm&AN=152576601&site=ehost-live	10.1016/j.earlhumdev.2021.105440	Title and abstract screening	Title and abstract deemed irrelevant
Bui, T.	Vitamin D and pregnancy	Annales d'Endocrinologie	S23-S28	72	SUPPL1	2011	Vitamin D plays a key role in calcium-phosphorus homeostasis and bone metabolism, but it is also involved in numerous others tissues. Vitamin D deficiency among pregnant women is frequent in many populations over the world. It is associated with an increased risk of preeclampsia, gestational diabetes mellitus, and caesarean section. Consequences in newborns are low birth weight, neonatal ricket, …	http://ac.els-cdn.com/S0003426611700075/1-s2.0-S0003426611700075-main.pdf?_tid=ef07e6ca-a91f-11e2-bf2c-00000aab0f02&acdnat=1366396719_70365b1a2f9519fb6c3ad74aec95d08a	https://dx.doi.org/10.1016/S0003-4266%2811%2970006-3	Title and abstract screening	Title and abstract deemed irrelevant
Bujold, Emmanuel	Proteomic profiling of amniotic fluid in preterm labor using two-dimensional liquid separation and mass spectrometry	The journal of maternal-fetal & neonatal medicine : the official journal of the European Association of Perinatal Medicine, the Federation of Asia and Oceania Perinatal Societies, the International Society of Perinatal Obstetricians	697-713	21	10	2008	OBJECTIVE: Simultaneous analysis of the protein composition of biological fluids is now possible. Such an approach can be used to identify biological markers of disease and to understand the pathophysiology of disorders that have eluded classification, diagnosis, and treatment. The purpose of this study was to analyze the differences in protein composition of the amniotic fluid of patients in pre…		https://dx.doi.org/10.1080/14767050802053289	Title and abstract screening	Title and abstract deemed irrelevant
Buksh, Mariam J.	AP-ROP in an infant with minimal oxygen exposure	Journal of paediatrics and child health	228-30	44	4	2008	Retinopathy of prematurity (ROP) is a multifactorial disease affecting the developing retinal vasculature and remains an important cause of blindness in very preterm infants. Rush disease, or aggressive posterior ROP (AP-ROP), progresses rapidly to stage 5 disease without exhibiting the classical course that includes stages 1-3. We describe an infant with minimal exposure to oxygen who developed …		https://dx.doi.org/10.1111/j.1440-1754.2008.01287.x	Title and abstract screening	Title and abstract deemed irrelevant
Burgold, R.	[Comparison of O2-exposed premature infants with and without vitamin E substitution from the ophthalmologic viewpoint]	Kinderarztliche Praxis	71-6	57	2	1989	The present paper deals with the efficiency of vitamin E in the prevention of progress of ROP. 80 premature infants with oxygen therapy and vitamin E all from the year 1986 are compared with 80 premature infants with oxygen therapy without vitamin E from the years 1984 and 1985. The group with protection by vitamin E shows a smaller rate of the higher stages of ROP. The stages II-V could be preve…			Title and abstract screening	Title and abstract deemed irrelevant
Burmeister, W.	[First results in rickets prevention using 25-HCC in premature infants]	Klinische Padiatrie	190-200	184	3	1972				Title and abstract screening	Title and abstract deemed irrelevant
Burris, Heather H.	Periconceptional multivitamin use and infant birth weight disparities	Annals of epidemiology	233-40	20	3	2010	PURPOSE: In the United States, African American women deliver preterm and low birth weight infants two to three times more frequently than their white counterparts. Our objective was to determine whether maternal periconceptional multivitamin (MVI) use is associated with this disparity., METHODS: As a secondary analysis of previously collected data from mothers of non-malformed infants from the S…		https://dx.doi.org/10.1016/j.annepidem.2009.12.003	Title and abstract screening	Title and abstract deemed irrelevant
Busfield, Alison	Vitamin K deficiency bleeding after NICE guidance and withdrawal of Konakion Neonatal: British Paediatric Surveillance Unit study, 2006-2008	Archives of disease in childhood	41-7	98	1	2013	OBJECTIVE: To survey vitamin K deficiency bleeding (VKDB) and document vitamin K (VK) prophylaxis practice, and compare with findings predating withdrawal of Konakion Neonatal and guidance from the National Institute of Health and Clinical Excellence (NICE), both occurring in 2006., DESIGN: Two-year surveillance of VKDB (2006-2008) using British Paediatric Surveillance Unit methodology. Postal qu…		https://dx.doi.org/10.1136/archdischild-2011-301029	Title and abstract screening	Title and abstract deemed irrelevant
Bussell, G.	The dietary beliefs and attitudes of women who have had a low-birthweight baby: a retrospective preconception study	Journal of Human Nutrition & Dietetics	29-39	13	1	2000	Background and aims: A poor diet in the preconception period is believed to lead to an increased chance of the subsequent baby being born with a low birth weight (LBW) and in particular symmetrically growth retarded (where both the head and the body are proportionately small). The aim of this study was to determine whether a woman's diet, social background and attitude towards diet has any bearin…	https://search.ebscohost.com/login.aspx?direct=true&db=ccm&AN=107107100&site=ehost-live	10.1046/j.1365-277x.2000.00213.x	Title and abstract screening	Title and abstract deemed irrelevant
Byun, Shin Yun	Association between vitamin D deficiency at one month of age and bronchopulmonary dysplasia	Medicine	e27966	100	48	2021	ABSTRACT: Vitamin D deficiency is common and increases the likelihood of neonatal morbidities in preterm infants. This study assessed vitamin D levels at 1 month of age after 4 weeks of vitamin D supplementation and determined the association between vitamin D levels and neonatal morbidities. This retrospective study included preterm infants with birth weight <1500 g or gestational age <32 weeks …		https://dx.doi.org/10.1097/MD.0000000000027966	Title and abstract screening	Title and abstract deemed irrelevant
Cabanas, F.	Effect of dexamethasone therapy on cerebral and ocular blood flow velocity in premature infants studied by colour Doppler flow imaging	European journal of pediatrics	41-6	156	1	1997	UNLABELLED: Although dexamethasone (DEX) is used widely in neonates with chronic, and even recently with acute respiratory disease, its potential side-effects on human cerebral and ocular haemodynamics remain unknown. The effects of DEX on cerebral and ocular blood flow velocities were assessed in preterm infants with lung disease and mechanical ventilation. Ten ventilated preterm infants receive…			Title and abstract screening	Title and abstract deemed irrelevant
Cabano, Rita	Neonatal aortic dilatation associated with vitamin A deficiency and its subsequent remission after supplementation therapy	Acta paediatrica (Oslo, Norway : 1992)	e530	101	12	2012			https://dx.doi.org/10.1111/apa.12009	Title and abstract screening	Title and abstract deemed irrelevant
Cabral, Estela	Prediction of cardiovascular risk in preterm neonates through urinary proteomics: An exploratory study	Porto biomedical journal	287-292	2	6	2017	HIGHLIGHTS: Urine proteomics allows the identification of the pathways modulated in neonates.Up-regulated pathways in preterm include immunity, metabolism and oxidative stress.Some of these pathways seem to be modulated by the nutritional support.AGT and RBP4 might be related to the development of cardiovascular diseases., ABSTRACT: Preterm birth has been associated with an increased risk of card…		https://dx.doi.org/10.1016/j.pbj.2017.04.002	Title and abstract screening	Title and abstract deemed irrelevant
Cabrera, Michelle T.	SHORT-TERM COMPUTER-ASSISTED QUANTIFICATION OF PLUS DISEASE AFTER TREATMENT OF TYPE 1 RETINOPATHY OF PREMATURITY WITH INTRAVITREAL BEVACIZUMAB OR RETINAL LASER PHOTOCOAGULATION	Retinal cases & brief reports	314-319	15	3	2021	PURPOSE: To compare objectively measured changes in plus disease after bevacizumab and laser for Type 1 retinopathy of prematurity., METHODS: ROPtool (a computer program) analyzed fundus images at baseline, 1 week, and subsequent examinations., RESULTS: Six infants (9 eyes) were treated with bevacizumab and 7 (12 eyes) with laser. One week after treatment, bevacizumab compared with laser resulted…		https://dx.doi.org/10.1097/ICB.0000000000000794	Title and abstract screening	Title and abstract deemed irrelevant
Cai, C.	Effects of prenatal artificial sweeteners consumption on birth outcomes: a systematic review and meta-analysis	Public health nutrition	5024-5033	24	15	2021	OBJECTIVE: To examine the influence of prenatal artificial sweetener (AS) consumption on birth outcomes. DESIGN: Systematic review and meta-analysis. SETTING: Online databases (Medline, CINAHL, Embase, Cochrane Library, Scopus, Web of Science, FSTA - the food resource database, and ClinicalTrials.gov) were searched up to 9 April 2020. Studies of all designs (except case studies and reviews) were …		https://dx.doi.org/10.1017/S1368980021000173	Title and abstract screening	Title and abstract deemed irrelevant
Cairo, University	Medically-Graded Honey Supplementation Formula To Preterm Infants					2011				Title and abstract screening	Title and abstract deemed irrelevant
Cairo, University	Different Doses of Vitamin D and T Regulatory Cells in Preterm Infants					2017				Title and abstract screening	Title and abstract deemed irrelevant
Cakir, M.	Necrotizing enterocolitis increases the bone resorption in premature infants	Early Human Development	405-409	82	6	2006	Background: Necrotizing enterocolitis is a common neonatal gastrointestinal disease that affects approximately 10% of premature infants less than 1500 g. The average mortality is 20-40% and survivors may present with diarrhea or malabsorption, intestinal strictures and fistulas, feeding abnormalities and failure to thrive. It is not clear whether the higher incidence of this gastrointestinal dise…		https://dx.doi.org/10.1016/j.earlhumdev.2005.10.015	Title and abstract screening	Title and abstract deemed irrelevant
Cakir, M.	Bone turnover markers in premature infants	Marmara Medical Journal	152-158	21	2	2008	Objective: We aimed to evaluate the bone turnover markers in preterm infants, and analyze their relationship with growth, urinary calcium (Ca) and phosphorus (P). Subjects and Method: Thirty-nine premature infants with enteral feeding started before the 5th day of life, and 20 full-term infants, as control group, were enrolled for the study. The weight and length of all premature infants were mea…	http://www.marmaramedicaljournal.org/pdf/pdf_MMJ_470.pdf		Title and abstract screening	Title and abstract deemed irrelevant
Cakir, U.	Can IL-33 and endocan be new markers for retinopathy of prematurity?	Combinatorial Chemistry and High Throughput Screening	41-48	22	1	2019	Background: Retinopathy of Prematurity (ROP) is a pathophysiologic condition of the retina due to abnormal proliferation of retinal vessels. Objective(s): The study aimed too ascertain the importance of vascular endothelial growth factor (VEGF), insulin-like growth factor-1 (IGF-1), interleukin-33 (IL-33) and endocan in the diagnosis and follow-up of ROP. Method(s): This prospective cohort study …	http://www.eurekaselect.com/node/170938	https://dx.doi.org/10.2174/1386207322666190325120244	Title and abstract screening	Title and abstract deemed irrelevant
Caksen, Huseyin	Reports of osteopenia/rickets of prematurity are on the increase because of improved survival rates of low birthweight infants	The Journal of emergency medicine	305-6	23	3	2002				Title and abstract screening	Title and abstract deemed irrelevant
Caldera, R.	[Intestinal absorption of vitamin E in the low birth weight infant]	La Nouvelle presse medicale	2057-9	5	32	1976				Title and abstract screening	Title and abstract deemed irrelevant
Calhoun, Byron	Outcomes in an obstetrical population with hereditary thrombophilia and high tobacco use	The journal of maternal-fetal & neonatal medicine : the official journal of the European Association of Perinatal Medicine, the Federation of Asia and Oceania Perinatal Societies, the International Society of Perinatal Obstetricians	1267-1271	31	10	2018	OBJECTIVE: The purpose of this study was to examine birth outcomes in women treated or untreated for thrombophilia during pregnancies affected or not by tobacco exposure., METHODS: This was a retrospective cohort study of consecutive women from a single maternal fetal medicine clinic who delivered between January 2009 and December 2013. We compared birth outcomes by four groups of thrombophilia a…		https://dx.doi.org/10.1080/14767058.2017.1313829	Title and abstract screening	Title and abstract deemed irrelevant
Callaghan, B.	Vascular stabilization with adipose stromal cells in retinopathy of prematurity	Investigative Ophthalmology and Visual Science		54	15	2013	Purpose: In USA, nearly 50% of low-birth weight infants develop Retinopathy of prematurity (ROP). Current strategies for the treatment of ROP including cryotherapy are not effective in all patients and there is unmet need for identification of new therapies. We have shown that cells derived from the stromal fraction of adipose tissue (ASC) are pluripotent stem cells, reside in perivascular niche,…	https://iovs.arvojournals.org/article.aspx?articleid=2150874		Title and abstract screening	Title and abstract deemed irrelevant
Callenbach, J. C.	Etiologic factors in rickets of very low-birth-weight infants	The Journal of pediatrics	800-5	98	5	1981	The incidence of rickets was found to be 32% (39/125) in a retrospective review of consecutive survivors of very low birth weight in whom serial radiographic and biochemical data were obtained. A higher proportion of these infants were black, had a greater initial weight loss, and had a longer hospitalization; there was a prevalence of births in the spring. Soy formula, supplemented with calcium …			Title and abstract screening	Title and abstract deemed irrelevant
Campion-Smith, T. J.	Antimicrobial and micronutrient interventions for the management of infants under 6 months of age identified with severe malnutrition: A literature review	PeerJ	9175	8	(Campion-Smith) Department of Paediatrics, John Radcliffe Hospital, Oxford, United Kingdom(Kerac) Department of Population Health, London School of Hygiene and Tropical Medicine, University of London, London, United Kingdom(McGrath) Emergency Nutrition Ne	2020	Background. Infants under 6 months (U6M) contribute a significant proportion of the burden and mortality of severe malnutrition globally. Evidence of underlying aetiology in this population is sparse, but it is known that the group includes ex-preterm and low birthweight (LBW) infants. They represent a unique population given their dependence on breastmilk or a safe, secure alternative. Nutrition…	https://peerj.com/archives/?journal=peerj	https://dx.doi.org/10.7717/peerj.9175	Title and abstract screening	Title and abstract deemed irrelevant
Cao, J.	Effects of enteral plus parenteral nutrition on early nutrition parameters and immune function in neurocritical patients	Brain Pathology	46-47	24	SUPPL. 1	2014	Introduction: Neurocritical patients often have nutrition risk or malnutrition due to intense catabolism, dysphagia, disturbance of consciousness, gastric dynamic obstacles. The purpose of this paper is to evaluate the effects of different methods of nutrition support on early nutrition and immune parameters in neurocritical patients. Patients and Methods: Sixty-one patients admitted to our NICU …		https://dx.doi.org/10.1111/bpa.12184	Title and abstract screening	Title and abstract deemed irrelevant
Cao, Ruixue	Dynamic influence of maternal education on height among Chinese children aged 0-18 years	SSM - population health	101672	26	101678841	2024	Background: Maternal education is one of key factors affecting nurturing environment which significantly impacts children's height levels throughout their developmental stages. However, the influence of maternal education on children's height is less studied. This study aims to investigate the dynamic influence of maternal education on children's height among Chinese children aged 0-18 years., Me…		https://dx.doi.org/10.1016/j.ssmph.2024.101672	Title and abstract screening	Title and abstract deemed irrelevant
Cao, Y.	Risk of childhood malnutrition at 24 months related to small for gestational age and low birth weight in rural western china	Annals of Nutrition and Metabolism	556	63	SUPPL. 1	2013	Background and objectives: China as the biggest developing country continue to experience a large burden among children in rural area. Poor fetal growth continues to be high and with subsequent growth faltering in the first two years childhood malnutrition. The primary aim of this study was to assess the relationship between fetal growth restriction and childhood malnutrition at 24 months. Method…		https://dx.doi.org/10.1159/000354245	Title and abstract screening	Title and abstract deemed irrelevant
Cardis, M.	Incontinentia pigmenti: A case report and discussion	Journal of the American Academy of Dermatology	AB212	74	5 SUPPL. 1	2016	Background: Incontinentia pigmenti (IP) is an X-linked dominant, multisystem disease that presents shortly after birth and is typically antenatally lethal in males. It is due to a mutation in the IKBKG or NEMO gene, whose normal function is to protect against apoptosis. The disease progresses through four cutaneous stages that include vesicular, verrucous, hyperpigmented and hypopigmented skin fi…			Title and abstract screening	Title and abstract deemed irrelevant
Cario, W. R.	[The use of vitamin E in childhood]	Kinderarztliche Praxis	511-7	58	10	1990	The essential effects of Tocopherol are based on its antioxidative capacity. Tocopherol, however, is just one in a group of antioxidants, which are important for the organism. Established indication for therapeutical application of vitamin E in infancy is only vitamin-E-malabsorption in connection with chronic cholestasis, pancreatic insufficiency (cystic fibrosis) and short bowel syndrome. In em…			Title and abstract screening	Title and abstract deemed irrelevant
Carlson, S. E.	Lessons learned from randomizing infants to marine oil-supplemented formulas in nutrition trials	The Journal of pediatrics	S33-8	125	5 Pt 2	1994	The effect of n-3 fatty acid intake on docosahexaenoic acid (22:6n-3) and arachidonic acid (20:4n-6) status, growth, retinal physiology, visual acuity, and development (Bayley Mental Developmental Index and Fagan Infantest) has been evaluated in infants randomized to a marine oil source of docosahexaenoic acid or to standard infant formula. This article will focus on the lessons learned in conduc…			Title and abstract screening	Title and abstract deemed irrelevant
Carroll, J.	Extremely low birthweight infants: issues related to growth	MCN Am J Matern Child Nurs	312-8; quiz 319	30	5	2005	While survival rates are increasing in the extremely low birthweight (ELBW) group of preterm infants, the most common morbidity among these infants is inadequate growth. By the time of discharge from the neonatal intensive care unit, many ELBW infants develop extrauterine growth restriction. Several issues related to improving the growth of ELBW infants, including defining adequate growth and dev…		10.1097/00005721-200509000-00008	Title and abstract screening	Title and abstract deemed irrelevant
Carroll, K.	Midline head positioning for prevention of intraventricular hemorrhage (IVH) in infants born at 23-28 weeks gestation: A multicenter retrospective cohort stud	Pediatrics		144	2	2019	Background: Germinal matrix immaturity and fluctuations in the cerebral blood flow are two key factors in the pathogenesis of IVH. Based on the physiological plausibility that midline head position may reduce the likelihood of IVH by decreasing fluctuations in cerebral blood flow, the practice of maintaining a midline head position for the first 72 hours of life has been adopted by many NICUs. Ho…	https://pediatrics.aappublications.org/content/144/2_MeetingAbstract/660	https://dx.doi.org/10.1542/peds.144.2-MeetingAbstract.660	Title and abstract screening	Title and abstract deemed irrelevant
Casanueva, E.	Weekly Iron as a Safe Alternative to Daily Supplementation for Nonanemic Pregnant Women	Archives of Medical Research	674-682	37	5	2006	Background: We undertook this study to compare the effectiveness and safety of antenatal daily and weekly supplementation with iron, folic acid, and vitamin B12 in healthy, pregnant women who were not anemic at gestational week 20. Method(s): Women with singleton pregnancies and blood hemoglobin (Hb) >115 g/L at gestational week 20 (equivalent to 105 g/L at sea level) were randomly assigned to tw…		https://dx.doi.org/10.1016/j.arcmed.2005.11.011	Title and abstract screening	Title and abstract deemed irrelevant
Casini, Giovanni	The beta-adrenergic system as a possible new target for pharmacologic treatment of neovascular retinal diseases	Progress in retinal and eye research	103-29	42	c2p, 9431859	2014	Retinal neovascular pathologies, such as diabetic retinopathy, retinopathy of prematurity (ROP) and age-related macular degeneration, may be treated with intravitreal injections of drugs targeting vascular endothelial growth factor (VEGF), the main inducer of neoangiogenesis; however further improvements and alternative strategies are needed. In the last few years, an intense research activity ha…		https://dx.doi.org/10.1016/j.preteyeres.2014.06.001	Title and abstract screening	Title and abstract deemed irrelevant
Castano, E.	Folate transporters in placentas from preterm newborns and their relation to cord blood folate and Vitamin B12 levels	PLoS ONE	e0170389	12	1	2017	Folate deficiency during pregnancy has been related to low birth weight, preterm (PT) birth and other health risks in the offspring; however, it is unknown whether prematurity is related to low folate transport through the placenta due to altered expression of specific folate transporters. We determined placental expression (mRNA and protein concentrations by RT-qPCR and WB respectively) of speci…	http://journals.plos.org/plosone/article/file?id=10.1371/journal.pone.0170389&type=printable	https://dx.doi.org/10.1371/journal.pone.0170389	Title and abstract screening	Title and abstract deemed irrelevant
Castile, R. G.	The pathogenesis and management of massive pulmonary hemorrhage in the neonate. Case report of a normal survivor	Mayo Clinic proceedings	155-8	51	3	1976	A 1,760-G MALE INFANT SURVIVED MASSIVE PUlmonary hemorrhage. The literature is reviewed and the pathophysiologic changes and pathologic findings of this usually lethal complication of prematurity are discussed. Aggressive pulmonary toilet and ventilation seems warranted for these infants.			Title and abstract screening	Title and abstract deemed irrelevant
Cataldi, L.	Netilmicin effect on urinary retinol binding protein (RBP) and N-acetyl-beta-D-glucosaminidase (NAG) in preterm newborns with and without anoxia	Journal of chemotherapy (Florence, Italy)	76-83	14	1	2002	The study aim was to evaluate urinary excretion of Retinol Binding Protein (RBP), compared with urinary excretion of N-acetyl-beta-D-glucosaminidase (NAG), in preterm infants with anoxia and netilmicin treatment. Urinary RBP and NAG were evaluated in 83 preterm newborns divided in 4 groups: 37 healthy preterm newborns (controls); 14 with neonatal anoxia; 16 treated with ampicillin + netilmicin; 1…			Title and abstract screening	Title and abstract deemed irrelevant
Caulfield, L. E.	Maternal zinc supplementation does not affect size at birth or pregnancy duration in Peru	Journal of Nutrition	1563-1568	129	8	1999	To estimate the effect of maternal zinc deficiency on pregnancy outcomes, we conducted a zinc supplementation trial in an urban shantytown in Lima, Peru, a population with habitual low zinc intakes. Beginning at 10-24 wk gestation, 1295 mothers were randomly assigned to receive prenatal supplements containing 60 mg iron and 250 (g folate, with or without 15 mg zinc. Women were followed up monthly…	http://jn.nutrition.org	https://dx.doi.org/10.1093/jn/129.8.1563	Title and abstract screening	Title and abstract deemed irrelevant
Centre de Recherche Médicale de, Lambaréné	Helminth Infection During Pregnancy on Vitamin D Regulation: HELMVIT Study					2019				Title and abstract screening	Title and abstract deemed irrelevant
Centre Hospitalier Universitaire de, Nice	Heparin Free Haemodialysis With Haemodialyzers "VIE" Versus "EVODIAL"					2010				Title and abstract screening	Title and abstract deemed irrelevant
Cernichiaro-Espinosa, Linda A.	Comparison of iridocorneal angle in infants with retinopathy of prematurity and healthy infants using spectral domain optical coherence tomography	Journal of AAPOS : the official publication of the American Association for Pediatric Ophthalmology and Strabismus	344-6	18	4	2014	PURPOSE: To compare measurements and morphologic characteristics of the iridocorneal angle in preterm infants with retinopathy of prematurity (ROP) and healthy infants using spectral domain optical coherence tomography (SD-OCT)., METHODS: In this observational, case-control study, the eyes of children with ROP and healthy controls under 1 year old were imaged using SD-OCT without sedation to capt…		https://dx.doi.org/10.1016/j.jaapos.2014.02.016	Title and abstract screening	Title and abstract deemed irrelevant
Cetinkaya, Ersan	Analysis of optical coherence tomography angiographic findings of prematurely born children and its relationship with macular edema of prematurity	Journal of AAPOS : the official publication of the American Association for Pediatric Ophthalmology and Strabismus	73.e1-73.e6	26	2	2022	PURPOSE: To compare foveal avascular zone (FAZ) area, foveal vascular density (VD), and foveal thickness in pre- and full-term children and to evaluate their relationship with cystoid macular edema (CME) in the prematurity period using spectral domain optical coherence tomography angiography (SD-OCTA)., METHODS: OCTA imaging was performed at 4-6 years of age in 90 eyes of 45 prematurely born chil…		https://dx.doi.org/10.1016/j.jaapos.2021.11.016	Title and abstract screening	Title and abstract deemed irrelevant
Cetinkaya, M.	Lower vitamin D levels are associated with increased risk of early-onset neonatal sepsis in term infants	J Perinatol	39-45	35	1	2015	OBJECTIVE: To evaluate the effect of vitamin D levels on early-onset sepsis (EOS) in term infants. STUDY DESIGN: Fifty term infants with clinical and laboratory findings of EOS (study group) and 50 healthy infants with no signs of clinical/laboratory infection (control group) were enrolled. Blood was drawn at the time of admission during the first 3 postnatal days of life in both groups for measu…		10.1038/jp.2014.146	Title and abstract screening	Title and abstract deemed irrelevant
Chabra, S.	Vitamin A status in preterm neonates with and without chronic lung disease	Journal of Paediatrics and Child Health	432-435	30	5	1994	It has been proposed that there is an association between vitamin A (VA) deficiency and the development of chronic lung disease (CLD) in preterm infants. This study was designed to measure the VA status in preterm infants and to compare the results in the group of babies who developed CLD with the group who did not. Vitamin A status was assessed by measuring plasma VA, retinol binding protein (RB…		http://dx.doi.org/10.1111/j.1440-1754.1994.tb00695.x	Title and abstract screening	Title and abstract deemed irrelevant
Chabra, Shilpi	Vitamin A status after prophylactic intramuscular vitamin A supplementation in extremely low birth weight infants	Nutrition in clinical practice : official publication of the American Society for Parenteral and Enteral Nutrition	381-6	28	3	2013	BACKGROUND: Vitamin A supplementation (VAS) is recommended to prevent bronchopulmonary dysplasia (BPD). Our objective was to evaluate the effect of VAS on vitamin A (VA) status. We hypothesized that VAS would improve VA status in extremely low birth weight (ELBW) infants., MATERIALS AND METHODS: Retrospective chart review of infants 1 year before and after initiation of VAS (5000 IU 3 times a wee…		https://dx.doi.org/10.1177/0884533613479132	Title and abstract screening	Title and abstract deemed irrelevant
Chadd, M. A.	Vitamin E deficiency in premature infants	Internationale Zeitschrift fur Vitaminforschung. International journal of vitamin research. Journal international de vitaminologie	604-9	40	5	1970				Title and abstract screening	Title and abstract deemed irrelevant
Challa, A.	Growth factors of premature infants in relation to parenteral nutrition during the first month of life	Nutrition Research	1089-1097	21	8	2001	The changes in the circulating levels of growth factors were followed during the first month of life in order to determine any effects of parenteral nutrition on insulin-like growth factors in preterm infants. Thirty-five preterm infants were assigned into two groups. Group one (n = 21, gestational age (GA) 32.1 +/- 1.8 wks, birth weight (BW) 1676 +/- 112 g) was receiving total parenteral nutriti…		https://dx.doi.org/10.1016/S0271-5317%2801%2900328-1	Title and abstract screening	Title and abstract deemed irrelevant
Chambers, C. D.	Birth Outcomes in Women Who Have Taken Hydroxycholoroquine During Pregnancy: A Prospective Cohort Study	Arthritis and Rheumatology	711-724	74	4	2022	Objective: Findings from previous small studies have been reassuring regarding the safety of treatment with hydroxychloroquine (HCQ) during pregnancy. In one recent study, it was demonstrated that the frequency of major birth defects was increased in women who had received HCQ at a dose of >=400 mg/day during pregnancy. This study was undertaken to examine pregnancy outcomes among women following…	http://onlinelibrary.wiley.com/journal/10.1002/(ISSN)2326-5205	https://dx.doi.org/10.1002/art.42015	Title and abstract screening	Title and abstract deemed irrelevant
Chan, Annie	Simethicone retinopathy in an immature infant	Ophthalmic surgery, lasers & imaging : the official journal of the International Society for Imaging in the Eye	e1-2	41 Online	101155780	2010	The authors describe retinal findings in an immature infant consuming simethicone, a common over-the-counter drug used in the treatment of colic. The lesions are most consistent with an embolic phenomenon possibly from systemic absorption of a medication such as simethicone. Copyright 2010, SLACK Incorporated.		https://dx.doi.org/10.3928/15428877-20101025-04	Title and abstract screening	Title and abstract deemed irrelevant
Chan, G. M.	Effects of human milk or formula feeding on the growth, behavior, and protein status of preterm infants discharged from the newborn intensive care unit	The American journal of clinical nutrition	710-6	60	5	1994	The growth, behavior, and protein status of 59 healthy preterm (mean gestational age 30 wk) infants fed either human milk or one of three infant formulas were studied post-discharge from the hospital. Formula-fed infants received either a standard term formula, a standard preterm formula, or an experimental preterm formula from discharge to 8 wk of age. From 8 to 16 wk, all formula-fed infants re…			Title and abstract screening	Title and abstract deemed irrelevant
Chandra, Parijat	Post-Ranibizumab injection endophthalmitis in aggressive posterior retinopathy of prematurity	Indian journal of ophthalmology	967-969	67	6	2019	A preterm infant with zone 1 aggressive posterior retinopathy of prematurity developed infectious endophthalmitis after intravitreal injection of ranibizumab. Urgent empirical intravitreal therapy with vancomycin, ceftazidime, and dexamethasone along with intravenous therapy with amikacin and meropenem helped in early resolution. Vascularization/activity of disease subsided on follow-up, media cl…		https://dx.doi.org/10.4103/ijo.IJO_884_17	Title and abstract screening	Title and abstract deemed irrelevant
Chandra, R. K.	Interactions of nutrition, infection and immune response. Immunocompetence in nutritional deficiency, methodological considerations and intervention strategies	Acta paediatrica Scandinavica	137-44	68	1	1979	Clinical and epidemiologic data point to a causal interrelationship between nutritional deficiency and infectious illness. Both are major contributors to childhood morbidity and mortality, particularly in underprivileged population groups. Energy-protein undernutrition and deficiencies of iron, folates and pyridoxine, depress a variety of immunity functions. Delayed hypersensitivity and number of…			Title and abstract screening	Title and abstract deemed irrelevant
Chang, H. Y.	Postnatal dexamethasone-induced programmed hypertension is related to the regulation of melatonin and its receptors	Steroids	1-6	108	(Chang) Department of Pediatrics, Kaohsiung Chang Gung Memorial Hospital, Chang Gung University, College of Medicine, Kaohsiung, Taiwan (Republic of China)(Tain) Institute for Translational Research in Biomedicine, Kaohsiung Chang Gung Memorial Hospital	2016	Adulthood hypertension can be programmed by glucocorticoid exposure in early life. We found that maternal melatonin therapy prevents postnatal dexamethasone (DEX)-induced programmed hypertension. Melatonin acts through specific receptors, including MT1 and MT2 membrane receptors, and retinoid related orphan nuclear receptors of the RZR/ROR family. Thus we tested whether postnatal DEX-induced hype…	https://www.elsevier.com/locate/steroids	https://dx.doi.org/10.1016/j.steroids.2016.02.017	Title and abstract screening	Title and abstract deemed irrelevant
Chang, L.	Preventive effect of different dosage of recombinant human erythropoietin on anemia of premature infants	Journal of Tongji Medical University = Tong ji yi ke da xue xue bao	239-242	18	4	1998	To assess the efficacy and the optimum dose of recombinant human erythropoietin (rhEpo) on the anemia of premature, 45 preterm infants with a gestational age of less than 35 weeks and birth weight of less 1,800 g were randomly assigned to treatment group 1 (n = 15, receiving subcutaneous rhEpo 150 U/kg.time), treatment group 2 (n = 15, receiving 250 U/kg.time), three times a week for 6 weeks, and…		https://dx.doi.org/10.1007/bf02886482	Title and abstract screening	Title and abstract deemed irrelevant
Chang, Y. S.	Involution of retinopathy of prematurity and neurodevelopmental outcomes after intravitreal bevacizumab treatment	PLoS ONE	e0223972	14	10	2019	This single-centered, retrospective cohort study investigated the timing of involution of retinopathy of prematurity (ROP) and retinal vascularization to zone III after intravitreal bevacizumab (IVB) treatment and its possible impacts on postnatal growth and neurodevelopment. Premature infants with birth weight .1500 g, born between 2008 to 2014 and diagnosed with ROP were enrolled. All patients …	https://journals.plos.org/plosone/article/file?id=10.1371/journal.pone.0223972&type=printable	https://dx.doi.org/10.1371/journal.pone.0223972	Title and abstract screening	Title and abstract deemed irrelevant
Changamire, F. T.	Effect of multivitamin supplements on weight gain during pregnancy among HIV-negative women in Tanzania	Maternal and Child Nutrition	297-304	11	3	2015	Multivitamin supplementation has been shown to reduce the risk of low birthweight. This effect could be mediated through gestational weight gain. However, the effect of multivitamin supplementation on weight gain during pregnancy has not been fully studied. The objective of this study was to examine the effects of multivitamins on pregnancy weight gain. We enrolled 8468 HIV-negative women from Da…	http://onlinelibrary.wiley.com/journal/10.1111/(ISSN)1740-8709	https://dx.doi.org/10.1111/mcn.12018	Title and abstract screening	Title and abstract deemed irrelevant
Chapman, N.	Retinal vascular network architecture in low-birth-weight men	Journal of Hypertension	1449-1453	15	12 I	1997	Background. Low birth weight is associated with hypertension and increased cardiovascular mortality, but the mechanism of this association is not known. Hypertension is accompanied by abnormalities of the microvasculature including rarefaction. Objective. To test the hypothesis that low birth weight is associated with an alteration in microvascular architecture. Design. A stratified random sample…	http://journals.lww.com/jhypertension	https://dx.doi.org/10.1097/00004872-199715120-00012	Title and abstract screening	Title and abstract deemed irrelevant
Charles, D. H. M.	Folic acid supplements in pregnancy and birth outcome: Re-analysis of a large randomised controlled trial and update of Cochrane review	Paediatric and Perinatal Epidemiology	112-124	19	2	2005	Periconceptual folic acid prevents neural tube defects. The effect of folic acid taken throughout pregnancy is unclear, however. We re-analysed data from a large randomised controlled trial performed between 1966 and 1967 and combined the results with those from trials included in a Cochrane review. A total of 2928 women were randomised: 1977 were allocated to placebo, 466 to folic acid 200 mug/d…		http://dx.doi.org/10.1111/j.1365-3016.2005.00633.x	Title and abstract screening	Title and abstract deemed irrelevant
Charlton, Jennifer R.	Immature megalin expression in the preterm neonatal kidney is associated with urinary loss of vitamin carrier proteins	Pediatric Research	N.PAG-N.PAG			2018	Background: Vitamin A and D deficiencies are common in preterm infants. Megalin is an endocytic receptor in the proximal tubule, which reabsorbs retinol-binding protein (RBP) and vitamin D-binding protein (VDBP). Although the proximal tubule is immature in preterm infants, little is known about megalin expression during kidney development. In this study, we establish the abundance of megalin in t…	https://search.ebscohost.com/login.aspx?direct=true&db=ccm&AN=134180208&site=ehost-live	10.1038/s41390-018-0261-z	Title and abstract screening	Title and abstract deemed irrelevant
Chatterjee, M.	An experimental study on the evaluation of amino-aciduria in premature (low birth weight) babies	Journal of the Indian Medical Association	69-73	61	2	1973				Title and abstract screening	Title and abstract deemed irrelevant
Chatzakis, C.	Prevention of gestational diabetes mellitus in overweight or obese pregnant women: A network meta-analysis	Diabetes research and clinical practice	107924		(Chatzakis, Mareti, Zavlanos, Dinas) 2(nd) Department of obstetrics and Gynecology, Medical School, Aristotle University of Thessaloniki, Thessaloniki, Greece(Goulis) Unit of Reproductive Endocrinology, 1st Department of Obstetrics and Gynecology, Medical	2019	AIMS: Several interventions have been implemented to prevent the development of gestational diabetes mellitus (GDM) in obese pregnant women, including physical exercise programs, and administration of metformin, vitamin D and probiotics. The aim of this network meta-analysis was to compare the efficiency of these interventions and identify the optimal. MATERIALS: A network meta-analysis of random…		https://dx.doi.org/10.1016/j.diabres.2019.107924	Title and abstract screening	Title and abstract deemed irrelevant
Chaudhary, A. K.	Can community-based, low-cost antenatal care in the third trimester of pregnancy reduce the incidence of low birth weight newborns?	Journal of Obstetrics and Gynecology of India	286-290	62	3	2012	Objective To determine if community-based, low-cost interventions during third trimester of pregnancy can reduce the incidence of low birth weight babies. Methods In a case control study, 290 pregnant women from a slum area were registered in the beginning of third trimester of pregnancy and provided full antenatal care comprising fortnightly check up, one IFA tablet daily, counseling for minimum…		https://dx.doi.org/10.1007/s13224-012-0217-x	Title and abstract screening	Title and abstract deemed irrelevant
Cheema, Z. R.	Comparison of Mean Weight, Length and Head Circumference in Preterm Neonates with Zinc Supplement Group Versus without Zinc Supplement Group	Pakistan Journal of Medical and Health Sciences	812-814	16	3	2022	Objective: To compare mean weight, length and head circumference in preterm neonates with zinc supplement group versus without zinc supplement group. Design of the Study: Randomized controlled trial Study Settings: The study was carried out in the Pediatric Department of Lahore General Hospital Lahore from February 2021 to July 2021. Material(s) and Method(s): There were two groups of babies: one…	https://pjmhsonline.com/index.php/pjmhs/article/view/612	https://dx.doi.org/10.53350/pjmhs22163812	Title and abstract screening	Title and abstract deemed irrelevant
Chen, Brian H.	Association between 49 infant gene polymorphisms and preterm delivery	American journal of medical genetics. Part A	1990-6	143A	17	2007	The occurrence of preterm delivery has been increasing in the U.S. Previous studies have identified risk factors for preterm delivery that may have genetic influences. We conducted a case-control study comparing the frequencies of 49 genetic polymorphisms among 62 preterm infants and 553 term infants. The polymorphisms that we examined were involved in xenobiotic-metabolism, blood pressure, coagu…			Title and abstract screening	Title and abstract deemed irrelevant
Chen, Feng	Morphological features of retinal development in premature Chinese infants observed by computer-assisted indirect ophthalmoscope imaging	The Journal of international medical research	393-401	43	3	2015	OBJECTIVE: To investigate retinal maturation in premature infants (gestation age <37 weeks). using computer-assisted indirect ophthalmoscope imaging., METHODS: Premature infants at postmenstrual age 33-46 weeks, who underwent fundus examinations using computer-aided indirect ophthalmoscopy, were stratified into seven postmenstrual-age groups. Images of macular morphology, peripheral retinal vascu…		https://dx.doi.org/10.1177/0300060514563152	Title and abstract screening	Title and abstract deemed irrelevant
Chen, Hung-Yi	Detecting rickets in premature infants and treating them with calcitriol: experience from two cases	The Kaohsiung journal of medical sciences	452-6	28	8	2012	A premature infant is a baby born before 37 weeks of gestation. Rickets is a bone disease characterized by growth retardation due to the expansion of the hypertrophic chondrocyte layer of the growth plate and a failure to mineralize bone. Consequently, the bone is soft and permits marked bending and distortion. Although the incidence of rickets in preterm infants is lower due to improvements in h…		https://dx.doi.org/10.1016/j.kjms.2012.04.009	Title and abstract screening	Title and abstract deemed irrelevant
Chen, H. J.	Urinary uric acid/creatinine ratio as an additional marker of perinatal asphyxia	Journal of the Formosan Medical Association = Taiwan yi zhi	771-4	99	10	2000	PURPOSE: To study the validity of urinary uric acid (UA) as a marker of perinatal asphyxia in term and premature infants., METHODS: The urinary ratio of UA to creatinine (Cr) was obtained within 24 hours after birth in four groups of infants: 17 term infants and 18 premature infants with perinatal asphyxia, and 22 healthy term infants and 20 premature infants without perinatal asphyxia. Perinatal…			Title and abstract screening	Title and abstract deemed irrelevant
Chen, Jing	Retinopathy of prematurity	Angiogenesis	133-40	10	2	2007	Retinopathy of prematurity (ROP) is a common blinding disease in children in the developed world despite current treatment, and is becoming increasingly prevalent in the developing world. ROP progresses in two phases. The first phase begins with delayed retinal vascular growth after birth and partial regression of existing vessels, followed by a second phase of hypoxia-induced pathological vessel…			Title and abstract screening	Title and abstract deemed irrelevant
Chen, Jiang-Fan	Adenosine receptors and caffeine in retinopathy of prematurity	Molecular aspects of medicine	118-125	55	mam, 7603128	2017	Retinopathy of prematurity (ROP) is a major cause of childhood blindness in the world and is caused by oxygen-induced damage to the developing retinal vasculature, resulting in hyperoxia-induced vaso-obliteration and subsequent delayed retinal vascularization and hypoxia-induced pathological neovascularization driven by vascular endothelial growth factor (VEGF) signaling pathway in retina. Curren…		https://dx.doi.org/10.1016/j.mam.2017.01.001	Title and abstract screening	Title and abstract deemed irrelevant
Chen, J. Y.	Recombinant human erythropoietin in the treatment of anemia of prematurity	American Journal of Perinatology	314-318	12	5	1995	Seventy premature infants (birthweight 1.75 kg or less, gestational age 33 weeks or less) with hemoglobin less than 10 g/dL and hematocrit less than 30% were studied and randomly divided into three groups. All of them received oral elemental iron 3 mg/kg/day and vitamin E 5 mg/kg/day during the study period. Recombinant human erythropoietin (rHuEPO) 150 U/kg was administered intravenously twice a…		http://dx.doi.org/10.1055/s-2007-994483	Title and abstract screening	Title and abstract deemed irrelevant
Chen, L.	Findings of full-field flash electroretinogram in preterm infants	Chinese Ophthalmic Research	873-877	28	9	2010	Background: It is generally acknowledged that the visual function of preterm infants is underdeveloped. So the retinal function of retinopathy of prematurity (ROP) is worthwhile to be closely concerned. Objective(s): This trial was to evaluate the change of retinal function in premature infants with full-field flash electroretinogram (F-ERG). Method(s): A cross-sectional study was designed in thi…		https://dx.doi.org/10.3969/j.issn.1003-0808.2010.09.022	Title and abstract screening	Title and abstract deemed irrelevant
Chen, M.	Prenatal exposure to high level of glucocorticoids increases the susceptibility of renal proximal tubular cells to apoptosis induced by uropathogenic Escherichia coli toxins	American Journal of Nephrology	497-502	24	5	2004	Prenatal exposure to excessive glucocorticoids may alter the developing fetus inducing metabolic and endocrine imbalance in various organs, including the kidney. This study aimed at evaluating whether prenatal exposure to high levels of glucocorticoids adversely affects renal cell survival and predisposes to renal cell death. Pregnant rats were injected with 0.1 mg/kg dexamethasone (DEX) i.p. fro…		https://dx.doi.org/10.1159/000080726	Title and abstract screening	Title and abstract deemed irrelevant
Chen, R.	[Circular RNA hsa_circ_0087893 participates in intraventricular hemorrhage occurrence and progression possibly as a competitive endogenous RNA in preterm infants]	Nan fang yi ke da xue xue bao = Journal of Southern Medical University	749-754	43	5	2023	OBJECTIVE: To screen for differentially expressed circular RNAs (circRNAs) in the serum of preterm infants with intraventricular hemorrhage (IVH) and explore the competitive endogenous RNA (ceRNA) mechanism of circRNAs in IVH in these infants., METHODS: Fifty preterm infants (gestational age of 28 to 34 weeks) admitted in our department between January, 2019 and January, 2020 were enrolled in thi…		https://dx.doi.org/10.12122/j.issn.1673-4254.2023.05.10	Title and abstract screening	Title and abstract deemed irrelevant
Chen, Shi	Both maternal and paternal risk factors for term singleton low birthweight infants in rural Chinese population: a population-based, retrospective cohort study	Scientific reports	12539	8	1	2018	No large population-based study has focused on both maternal paternal risk factors for low birthweight (LBW) in China. We aimed to identify parental risk factors associated with LBW.A population-based, retrospective cohort study was conducted on 202,725 singleton infants at 37-42 weeks. These term singleton newborns were classified as LBW with birthweight <=2500 g(TLBW) and normal birthweight bet…		https://dx.doi.org/10.1038/s41598-018-30036-1	Title and abstract screening	Title and abstract deemed irrelevant
Chen, Tiffany A.	A Spectrum of Regression Following Intravitreal Bevacizumab in Retinopathy of Prematurity	American journal of ophthalmology	63-69	198	3oq, 0370500	2019	PURPOSE: To describe an improved understanding of the regression patterns following off-label intravitreal bevacizumab (IVB) treatment for retinopathy of prematurity (ROP)., DESIGN: Retrospective cohort study., METHODS: All infants treated with IVB for type 1 ROP at a single institution from June 2013 to March 2018 were retrospectively reviewed and the amount of retinal nonperfusion on fluorescei…		https://dx.doi.org/10.1016/j.ajo.2018.09.039	Title and abstract screening	Title and abstract deemed irrelevant
Chen, Wendy	Late recurrence of retinopathy of prematurity after treatment with both intravitreal bevacizumab and laser	Journal of AAPOS : the official publication of the American Association for Pediatric Ophthalmology and Strabismus	402-4	18	4	2014	An infant of 36 weeks' postmenstrual age (PMA) and 25 weeks' gestation received bilateral intravitreal bevacizumab injections for type 1 retinopathy of prematurity. He underwent laser photocoagulation in both eyes 5 days later, confluent except for 1 clock hour obscured by hemorrhage in the left eye. Despite initial regression, neovascularization in both vascularized and lasered retina with plus …		https://dx.doi.org/10.1016/j.jaapos.2014.03.011	Title and abstract screening	Title and abstract deemed irrelevant
Chen, W.	Risk factors analysis and prevention of metabolic bone disease of prematurity	Medicine (United States)	e12861	97	42	2018	The present study aims to analyze the risk factors for metabolic bone disease (MBD) of prematurity. A total of 238 preterm infants who were born at <34 weeks of gestation and were hospitalized for at least 6 weeks in the Department of Neonatology, Fujian Maternity and Children Hospital between January 1, 2011 and November 30, 2015 were enrolled in the study. Sixteen preterm infants diagnosed with…	http://journals.lww.com/md-journal	https://dx.doi.org/10.1097/MD.0000000000012861	Title and abstract screening	Title and abstract deemed irrelevant
Chen, Wenwen	Role of TLR4-MAP4K4 signaling pathway in models of oxygen-induced retinopathy	FASEB journal : official publication of the Federation of American Societies for Experimental Biology	3451-3464	33	3	2019	Retinopathy of prematurity is a vision-threatening condition, and therapies based on antagonizing VEGF may elicit serious side effects in premature infants. Mechanisms of retinal angiogenesis, particularly the signaling pathways independent of VEGF, remain elusive. The goals of our study were to explore TLR4-mediated signaling pathways in human retinal microvascular endothelial cells (HRMECs) and…		https://dx.doi.org/10.1096/fj.201801086RR	Title and abstract screening	Title and abstract deemed irrelevant
Chen, Xi	Slow progressive perifoveal vascular formation in an infant with aggressive posterior retinopathy of prematurity	Journal of AAPOS : the official publication of the American Association for Pediatric Ophthalmology and Strabismus	323-326	24	5	2020	Aggressive posterior retinopathy of prematurity (AP-ROP) is a severe form of ROP occurring in preterm infants that is characterized by rapid progression and prominent vascularity. We report the use of investigational bedside noninvasive optical coherence tomography angiography to visualize the slow and progressive perifoveal vascular formation in an infant with AP-ROP treated with bevacizumab. We…		https://dx.doi.org/10.1016/j.jaapos.2020.07.007	Title and abstract screening	Title and abstract deemed irrelevant
Chen, Xi	A pilot optical coherence tomography angiography classification of retinal neovascularization in retinopathy of prematurity	Scientific reports	568	14	1	2024	Extraretinal neovascularization is a hallmark of treatment-requiring retinopathy of prematurity (ROP). Optical coherence tomography angiography (OCTA) offers vascular flow and depth information not available from indirect ophthalmoscopy and structural OCT, but OCTA is only commercially available as a tabletop device. In this study, we used an investigational handheld OCTA device to study the vasc…		https://dx.doi.org/10.1038/s41598-023-49964-8	Title and abstract screening	Title and abstract deemed irrelevant
Chen, Xi	Differentiating Retinal Detachment and Retinoschisis Using Handheld Optical Coherence Tomography in Stage 4 Retinopathy of Prematurity	JAMA Ophthalmology	81-85	138	1	2020	Importance: Progression of retinopathy of prematurity (ROP) to stage 4 may require surgical intervention. The partial retinal detachment of stage 4 ROP may involve the fovea (stage 4B ROP) or may not (stage 4A ROP). This determination has heretofore been based on indirect ophthalmoscopy and documented with color fundus photography.Objective: To investigate optical coherence tomography (OCT) featu…	https://search.ebscohost.com/login.aspx?direct=true&db=ccm&AN=141155420&site=ehost-live	10.1001/jamaophthalmol.2019.4796	Title and abstract screening	Title and abstract deemed irrelevant
Chen, X. K.	Effects of microRNA-29a on retinopathy of prematurity by targeting AGT in a mouse model	American Journal of Translational Research	791-801	9	2	2017	Background: This study aimed to explore the effects of microRNA-29a (miR-29a) on retinopathy of prematurity (ROP) by targeting angiotensinogen (AGT) expression in a mouse model. Method(s): Ninety-six C57BL/6J mice were selected and divided into the normal control group (n = 12) and the oxygen-induced retinopathy (OIR) group (n = 84). All the mice in the OIR group were assigned to the following se…	http://www.ajtr.org/files/ajtr0046897.pdf		Title and abstract screening	Title and abstract deemed irrelevant
Chen, Y. C.	Foveal microvascular anomalies on optical coherence tomography angiography and the correlation with foveal thickness and visual acuity in retinopathy of prematurity	Graefe's Archive for Clinical and Experimental Ophthalmology	23-30	257	1	2019	Purpose: To assess foveal microvascular structure and the correlation between foveal retinal thickness and best corrected visual acuity (BCVA) in children with retinopathy of prematurity (ROP). Method(s): This is a retrospective case-control study. A total 42 eyes in 23 patients with history of anti-vascular endothelial factor (VEGF) agent treatment and 51 eyes of 27 healthy age-matched subjects …	https://link.springer.de/link/service/journals/00417/index.htm	https://dx.doi.org/10.1007/s00417-018-4162-y	Title and abstract screening	Title and abstract deemed irrelevant
Cheng, Xiao	Oral vitamin A supplements to prevent acute upper respiratory tract infections in children up to seven years of age	The Cochrane database of systematic reviews	CD015306	5	100909747	2024	BACKGROUND: According to global prevalence analysis studies, acute upper respiratory tract infections (URTIs) are the most common acute infectious disease in children, especially in preschool children. Acute URTIs lead to an economic burden on families and society. Vitamin A refers to the fat-soluble compound all-trans-retinol and also represents retinol and its active metabolites. Vitamin A inte…		https://dx.doi.org/10.1002/14651858.CD015306.pub2	Title and abstract screening	Title and abstract deemed irrelevant
Cheng, Yong	A lower dose of intravitreal conbercept effectively treats retinopathy of prematurity	Scientific reports	10732	8	1	2018	Intravitreal Conbercept (IVC) is the latest applied and effective treatment for the management of retinopathy of prematurity (ROP). However, conbercept escapes from the vitreous into the general circulation and reduce systemic VEGF concentrations. Thus, there are concerns about systemic complications, in these premature infants who are developing vital organ systems. This study is to determine wh…		https://dx.doi.org/10.1038/s41598-018-28987-6	Title and abstract screening	Title and abstract deemed irrelevant
Cheraghi, Mojtaba	Effect of vitamin E supplementation on bilirubin levels in infants with hyperbilirubinemia: a double-blind randomized clinical trial	Clinical and experimental pediatrics	249-256	67	5	2024	BACKGROUND: The effect of vitamin E supplementation on bilirubin levels in infants was previously explored, but the results were inconclusive., PURPOSE: To examine the effect of vitamin E supplementation on bilirubin levels in term infants in the neonatal intensive care unit (NICU)., METHODS: This interventional double-blind randomized clinical trial was conducted in the Sanandaj Besat Hospital N…		https://dx.doi.org/10.3345/cep.2023.01312	Title and abstract screening	Title and abstract deemed irrelevant
Chesney, R. W.	Rickets of prematurity. Supranormal levels of serum 1,25-dihydroxyvitamin D	American journal of diseases of children (1960)	34-7	135	1	1981	Rickets, hypocalcemia, hypophosphatemia, and hyperparathyroidism were found in a low-birth-weight premature infant. The concentration of plasma calcitriol (1,25-dihydroxyvitamin D) was 145 pg/mL. With additional exogenous calcitriol (37.5 ng/kg/24 hr) given for eight weeks, the biochemical abnormalities were corrected and healing of rickets was evident. Three months later, while receiving only 40…			Title and abstract screening	Title and abstract deemed irrelevant
Chessex, P.	Survival of guinea pig pups in hyperoxia is improved by enhanced nutritional substrate availability for glutathione production	Pediatric Research	305-310	46	3	1999	The imbalance between high oxidant loads and immature antioxidant defenses is associated with long-term complications of prematurity. Glutathione is a central element among the antioxidants. Depletion of pulmonary glutathione accelerates the development of oxygen-induced lung injury in neonatal animal models. After the observation that newborn infants exposed to oxygen have low glutathione levels…		http://dx.doi.org/10.1203/00006450-199909000-00009	Title and abstract screening	Title and abstract deemed irrelevant
Chessex, P.	Role of the source of phosphate salt in improving the mineral balance of parenterally fed low birth weight infants	Journal of Pediatrics	765-772	116	5	1990	Because the monobasic potassium phosphate salt (monobasic) improves the solubility of calcium and phosphorus in amino acid plus dextrose solutions, compared with the current mixtures of monobasic plus dibasic salts (dibasic), we tested the bioavailability and clinical effects of monobasic in 16 parenterally fed low birth weight infants at standard (n = 8) and high levels (n = 8) of mineral intake…		https://dx.doi.org/10.1016/S0022-3476%2805%2982669-1	Title and abstract screening	Title and abstract deemed irrelevant
Chessex, P.	Determinants of oxidant stress in extremely low birth weight premature infants	Free Radical Biology and Medicine	1380-1386	49	9	2010	Early in life, premature neonates are at risk of oxidant stress. They often require total parenteral nutrition (TPN), which is, however, contaminated with oxidation products. Coadministration of parenteral multivitamins (MVP) with a lipid emulsion (LIP) prevents lipid peroxidation. We hypothesized that LIP+MVP induces a lower oxidant load compared to preparations in which MVP is administered with…		https://dx.doi.org/10.1016/j.freeradbiomed.2010.07.018	Title and abstract screening	Title and abstract deemed irrelevant
Chhagan, Meera K.	Effect on longitudinal growth and anemia of zinc or multiple micronutrients added to vitamin A: a randomized controlled trial in children aged 6-24 months	BMC public health	145	10	100968562	2010	BACKGROUND: The benefits of zinc or multiple micronutrient supplementations in African children are uncertain. African children may differ from other populations of children in developing countries because of differences in the prevalence of zinc deficiency, low birth weight and preterm delivery, recurrent or chronic infections such as HIV, or the quality of complementary diets and genetic polymo…		https://dx.doi.org/10.1186/1471-2458-10-145	Title and abstract screening	Title and abstract deemed irrelevant
Chi, Ctr Onrc	Effects of Low-flow Sevoflurane anesthesia on Renal function of Low birth weight infants					2014	INTERVENTION: 1:Low‐flow Sevoflurane anesthesia ; CONDITION: Renal function PRIMARY OUTCOME: serum creatinine;blood urea nitrogen;urinary retinol binding protein;ß‐N‐acetyl‐glucosaminidas; SECONDARY OUTCOME: temperature of soda lime; INCLUSION CRITERIA: ASA I or II LBW infants undergoing abdominal surgery.	https://www.cochranelibrary.com/central/doi/10.1002/central/CN-01804896/full		Title and abstract screening	Title and abstract deemed irrelevant
Chi, Ctr Pnrc	A New Model of Improving the Pregnant Outcomes in Tibeten women					2009	INTERVENTION: Control group:Folic acid only;Experimental group:Multi‐micronutrients; CONDITION: anemia /low birth weight/ preterm delivery D50.902/P07.101/ PRIMARY OUTCOME: Hemoglobin level;Birth weight;Length of the newborn;Rate of preterm delivery; INCLUSION CRITERIA: 1. Women invited to participate in the trial must be living in rural Lhasa and aged 18 to 49 years old; 2. Women invited to part…	https://www.cochranelibrary.com/central/doi/10.1002/central/CN-01816945/full		Title and abstract screening	Title and abstract deemed irrelevant
Chi, Ctr Roc	Prospective cohort study on the pathogenesis and prognosis of retinopathy of prematurity					2017	Inclusion criteria: (1) According to ROP international diagnostic criteria, infants are diagnosed as retinopathy of prematurity by our hospital specialists, and in our hospital diagnosis and treatment of the disease and follow-up;&#x0D; (2) severe retinopathy of prematurity refers to high-risk pre-threshold ,threshold, and retinal partial or fully detachment cases, including any lesions in zone 1…	http://www.chictr.org.cn/showproj.aspx?proj=22703		Title and abstract screening	Title and abstract deemed irrelevant
Chiaffarino, F.	Effects of folic acid supplementation on pregnancy outcomes: A review of randomized clinical trials	Minerva Ginecologica	293-301	62	4	2010	Despite the causal association between defects of the metabolism of the folate (hyperhomocysteinemia) and risk of neural tube defects are both well documented, the association between folate deficiency and other pregnancy pathologies is still not entirely clear. The present article aims to gather the data published about the relationship between serum folate and pregnancy pathologies, distinguish…			Title and abstract screening	Title and abstract deemed irrelevant
Chiang, Michael F.	International Classification of Retinopathy of Prematurity, Third Edition	Ophthalmology	e51-e68	128	10	2021		https://doi.org/10.1016/j.ophtha.2021.05.031	10.1016/j.ophtha.2021.05.031	Title and abstract screening	Title and abstract deemed irrelevant
ChiCtr,	Clinical trial of niacin on premature ovarian failure					2021	Inclusion criteria: 1.Aged 20-40 years;&#x0D; 2.Sporadic menstruation or menopause for at least 4 months, serum basal FSH&gt;25U/L at least 2 times (interval &gt;4 weeks);&#x0D; 3.Have low estrogen symptoms like hot flashes,sweating,and mood swing, etc.;&#x0D; 4.Have good function of heart,liver,kidney and coagulation,no history of internal and surgical diseases and malignant tumor;&#x0D; 5.Norma…	http://www.chictr.org.cn/showproj.aspx?proj=54891		Title and abstract screening	Title and abstract deemed irrelevant
ChiCtr,	Study for the relationship between Vitamin K and Bone Metabolism in Neonates and infants					2019	Inclusion criteria: 1. Full-term newborns within 6 months after birth, or premature infants within 6 months of corrected gestational age;&#x0D; 2. Obtain the consent of the guardian. Exclusion criteria: 1. Patients with congenital metabolic problems and endocrine diseases, such as low phosphorus resistant D rickets, thyroid disease, abnormal adrenocortical function and so on, were excluded.&#x0D;…	http://www.chictr.org.cn/showproj.aspx?proj=44860		Title and abstract screening	Title and abstract deemed irrelevant
ChiCtr,	The effects of peripheral retinal structure and magnocellular pathway on myopia progressing in preterm children					2023	Inclusion criteria: (I) gestational age was &lt;37 weeks ; (II) the parents or guardians agreed with examinations, babies cooperated with examinations and informed consent was obtained before study; (III) subjects had no diseases of central nervous system or circulatory system (such as cerebral palsy and congenital heart disease); (IV) the refractive media had no turbidity and allowed retinoscopy…	https://www.chictr.org.cn/showproj.html?proj=197190		Title and abstract screening	Title and abstract deemed irrelevant
Children's Hospital Medical Center, Cincinnati	Vitamin D Status and the Adequacy of Vitamin D Intake in Early Preterm Infants					2010				Title and abstract screening	Title and abstract deemed irrelevant
Children's Hospital Medical Center, Cincinnati	Docosahexaenoic Acid Supplementation of Women With Hypertension in Pregnancy to Improve Endothelial Health					2014				Title and abstract screening	Title and abstract deemed irrelevant
Children's Hospital Medical Center, Cincinnati	Skin Maturation in Premature Infants					2012				Title and abstract screening	Title and abstract deemed irrelevant
Chin, Lit Kim	Outcomes of standardised approach to metabolic bone disease of prematurity	Journal of paediatrics and child health	665-670	54	6	2018	AIM: To assess the current protocol of metabolic bone disease (MBD) at three Monash Health neonatal units (Melbourne, Australia)., METHODS: Retrospective audit of 171 infants born at <32 weeks' gestation over 18 months. Mean gestational age was 28.6 +/- 2.1 weeks, and birthweight was 1190 +/- 374 g. Risk factors of MBD include intra-uterine growth retardation (n = 33, 19.3%), maternal pre-eclamps…		https://dx.doi.org/10.1111/jpc.13813	Title and abstract screening	Title and abstract deemed irrelevant
Chinnappan, A.	Fortification of Breast Milk With Preterm Formula Powder vs Human Milk Fortifier in Preterm Neonates: A Randomized Noninferiority Trial	JAMA pediatrics			(Chinnappan, Sharma, Agarwal, Thukral, Deorari, Sankar) Division of Neonatology, Department of Pediatrics, All India Institute of Medical Sciences, New Delhi, India	2021	Importance: Fortification of expressed breast milk (EBM) using commercially available human milk fortifiers (HMF) increases short-term weight and length in preterm very low-birth-weight (VLBW) neonates. However, the high cost and increased risk of feed intolerance limit their widespread use. Preterm formula powder fortification (PTF) might be a better alternative in resource-limited settings. Obj…		https://dx.doi.org/10.1001/jamapediatrics.2021.0678	Title and abstract screening	Title and abstract deemed irrelevant
Chinyanga, E. A.	Vitamin A status of term and preterm infants delivered at Harare Central Hospital and fed exclusively on breast milk	The Central African journal of medicine	10-4	51	1-2	2005	OBJECTIVE: To investigate the vitamin A status of pregnant mothers, lactating mothers, preterm and term infants who were being fed exclusively on breast milk., DESIGN: Systematic/cross sectional., SETTING: Vitamin A research laboratory, animal science research laboratory, University of Zimbabwe, and Harare Central Hospital., SUBJECTS: 105 pregnant mothers attending the antenatal clinic at Harare …			Title and abstract screening	Title and abstract deemed irrelevant
Chirico, G.	Deficiency of neutrophil phagocytosis in premature infants: effect of vitamin E supplementation	Acta Paediatrica Scandinavica	521-524	72	4	1983	In 20 healthy premature infants, 10 of whom were administered a total dose of 120 mg/kg vitamin E intramuscularly during the first 13 days after birth, polymorphonuclear leukocyte (PMN) bactericidal activity, frequency and index of phagocytosis, NBT reduction, random movement, chemotaxis and metabolic activity were evaluated within the first 48 hours and again 5, 14 and 30 days of age. PMN functi…			Title and abstract screening	Title and abstract deemed irrelevant
Cho, Hannah	Risk factors and outcomes of vitamin D deficiency in very preterm infants	Pediatrics and neonatology			101484755	2024	BACKGROUND: Vitamin D is essential for bone health and immune system. Vitamin D deficiency (VDD) poses a high-risk to very preterm (VP) infants. This study aimed to evaluate the risk factors associated with VDD in VP infants and its potential clinical outcomes., METHODS: A retrospective cohort study was conducted on VP infants admitted to the neonatal intensive care unit of a specialized tertiary…		https://dx.doi.org/10.1016/j.pedneo.2024.04.004	Title and abstract screening	Title and abstract deemed irrelevant
Cho, Sang Yeun	Efficacy and safety of early supplementation with 800 IU of vitamin D in very preterm infants followed by underlying levels of vitamin D at birth	Italian journal of pediatrics	45	43	1	2017	BACKGROUND: To determine the efficacy and safety of early supplementation with 800 IU of vitamin D in very low birth weight (VLBW) infants., METHODS: Sixty-six infants with a birth weight less than 1500 g admitted to the Neonatal Intensive Care Unit. Of these, 52 infants were eligible and received 800 IU/day vitamin D from 2 weeks of age. We examined 25-hydroxyvitamin-D (25[OH]D) levels from cord…		https://dx.doi.org/10.1186/s13052-017-0361-0	Title and abstract screening	Title and abstract deemed irrelevant
Choi, D. Y.	Cup-to-disc and arteriole-to-venule ratios in preterm birth	Investigative Ophthalmology and Visual Science	693	55	13	2014	Purpose: To investigate the influence of preterm birth on the optic disc and retinal vessels by measurements of cup-to-disc (C/D) ratio and arteriole-to-venule (A/V) ratio. Method(s): Eighty-three eyes of 42 preterm birth were included in this study. In the age and sex-matched control group, 83 eyes of 42 full-term birth were used. Fundus color photographs were taken. ImageJ software was used to …	http://iovs.arvojournals.org/article.aspx?articleid=2272204		Title and abstract screening	Title and abstract deemed irrelevant
Chong, C. T.	Rapid reversal of coagulopathy in warfarin-related intracranial hemorrhages with prothrombin complex concentrates (PCC)	Intensive Care Medicine	S11	35	Suppl. 1	2009	INTRODUCTION: Intracranial hemorrhage is a life-threatening complication that occursduring warfarin oral anticoagulant therapy (OAT) with mortality in excess of 50%. Earlyhematoma growth is a known predictor of poor outcome [1]. Patients presenting with OATrelatedintracranial hemorrhage thus mandate rapid PT/INR normalization to decrease the riskof early hematoma enlargement and to facilitate ear…			Title and abstract screening	Title and abstract deemed irrelevant
Choovuthayakorn, Janejit	Intravitreal bevacizumab injection in advanced retinopathy of prematurity	Journal of the Medical Association of Thailand = Chotmaihet thangphaet	S70-5	95 Suppl 4	izr, 7507216	2012	OBJECTIVE: To report the efficacy of intravitreal bevacizumab injection for advanced retinopathy of prematurity (ROP) patients., MATERIAL AND METHOD: A retrospective chart review was performed for 19 advanced ROP patients (34 eyes), who had intravitreal bevacizumab injection between January 1, 2007 and July 31, 2009 at Chiang Mai University Hospital. The baseline characteristics including gestati…			Title and abstract screening	Title and abstract deemed irrelevant
Chou, H. H.	Early Erythropoietin Administration does not Increase the Risk of Retinopathy in Preterm Infants	Pediatrics and Neonatology	48-56	58	1	2017	Background Erythropoietin (EPO) administration prevents anemia of prematurity and may be associated with a significant increase in the risk of retinopathy of prematurity (ROP) in preterm infants. Nonetheless, early EPO treatment may prevent damage following retinal neovascularization. The aim of this meta-analysis was to elucidate whether EPO administration increases the risk of ROP. Methods We s…	http://ajws.elsevier.com/pedn	https://dx.doi.org/10.1016/j.pedneo.2016.03.006	Title and abstract screening	Title and abstract deemed irrelevant
Choudhury, Khurshed Alam	Vitamin D Status of Very Low Birth Weight Neonates at Baseline and Follow-up after Daily Intake of 800 IU Vitamin D	Journal of tropical pediatrics		67	1	2021	INTRODUCTION: Vitamin D deficiency (VDD) is rampant in neonates. Recommendations for supplementation are variable., METHODS: An observational study was done on less than 32 weeks of very low birth weight neonates to find prevalence of VDD (<20 ng/ml) at baseline; at 38 +/- 2 weeks post-menstrual age (PMA) after daily intake of 800 IU vitamin D (vit D). Secondary objectives were to find determinan…		https://dx.doi.org/10.1093/tropej/fmaa092	Title and abstract screening	Title and abstract deemed irrelevant
Christian, P.	Micronutrients, birth weight, and survival	Annual Review of Nutrition	83-104	30	(Christian) Center for Human Nutrition, Department of International Health, Johns Hopkins Bloomberg School of Public Health, Baltimore, MD 21205, United States	2010	Maternal micronutrient requirements during pregnancy increase to meet the physiologic changes in gestation and fetal demands for growth and development. Maternal micronutrient deficiencies are high and coexist in many settings, likely luencing birth and newborn outcomes. The only recommendation for pregnancy currently exists for iron and folic acid use. Evidence is convincing that maternal iron p…		https://dx.doi.org/10.1146/annurev.nutr.012809.104813	Title and abstract screening	Title and abstract deemed irrelevant
Christian, Parul	Effects of alternative maternal micronutrient supplements on low birth weight in rural Nepal: double blind randomised community trial	BMJ (Clinical research ed.)	571	326	7389	2003	OBJECTIVE: To assess the impact on birth size and risk of low birth weight of alternative combinations of micronutrients given to pregnant women., DESIGN: Double blind cluster randomised controlled trial., SETTING: Rural community in south eastern Nepal., PARTICIPANTS: 4926 pregnant women and 4130 live born infants., INTERVENTIONS: 426 communities were randomised to five regimens in which pregnan…			Title and abstract screening	Title and abstract deemed irrelevant
[truncated: 2,218 more rows]
