# Supplementary material for: The effect of vitamin supplementation on neurodevelopmental and clinical outcomes in very low birth weight and very preterm infants: A systematic review and meta-analysis
Source: PLoS One. 2025 Jul 9;20(7):e0327628. doi: 10.1371/journal.pone.0327628 (PMC12240376; doi:10.1371/journal.pone.0327628)
Supplement: S2 Table — (XLSX) [file pone.0327628.s004.xlsx]

## Sheet: Vitamin A
Study	Experimental	Comparator	Outcome	Randomisation process	Deviations from the intended interventions	Missing outcome data	Measurement of the outcome	Selection of the reported result	Overall
Ambalavanan 2003	10000 IU Vitamin A 3x/week, IM	5000 IU Vitamin A 3x/week	NEC
	15000 IU Vitamin A 1x/week, IM	5000 IU Vitamin A 3x/week	Sepsis, proven
			ROP, all
	10000 IU Vitamin A 3x/week, IM	5000 IU Vitamin A 3x/week	ROP ≥ stage 3
	15000 IU Vitamin A 1x/week, IM	5000 IU Vitamin A 3x/week	Death
Bental 1994	4000 IU Vitamin A 3x/week, IM	Control (no treatment)	IVH, all
	4000 IU Vitamin A 3x/week, IM	Control (no treatment)	IVH, severe
	4000 IU Vitamin A 3x/week, IM	Control (no treatment)	BPD
	4000 IU Vitamin A 3x/week, IM	Control (no treatment)	NEC
	4000 IU Vitamin A 3x/week, IM	Control (no treatment)	Sepsis, proven
	4000 IU Vitamin A 3x/week, IM	Control (no treatment)	Death
Calisici 2014	30000 IU Vitamin A 1x/week, E	Control (no further information)	ROP, all, narrative
Calisici 2014	30000 IU Vitamin A 1x/week, E	Control (no further information)	IVH, severe, narrative
Calisici 2014	30000 IU Vitamin A 1x/week, E	Control (no further information)	BPD, narrative
Calisici 2014	30000 IU Vitamin A 1x/week, E	Control (no further information)	Sepsis, narrative
Calisici 2014	30000 IU Vitamin A 1x/week, E	Control (no further information)	Death, narrative
Giridhar 2020	5000 IU IM or 10000 IU E Vitamin A	Placebo	IVH, all
Giridhar 2020	5000 IU IM or 10000 IU E Vitamin A	Placebo	BPD
Giridhar 2020	5000 IU IM or 10000 IU E Vitamin A	Placebo	Sepsis, proven and supsected
Giridhar 2020	5000 IU IM or 10000 IU E Vitamin A	Placebo	Death
Kiatchoosakun 2014	5000 IU 3x/week, Vitamin A, IM	Control (sham)	ROP, all
Kiatchoosakun 2014	5000 IU 3x/week, Vitamin A, IM	Control (sham)	IVH, severe
Kiatchoosakun 2014	5000 IU 3x/week, Vitamin A, IM	Control (sham)	NEC
Kiatchoosakun 2014	5000 IU 3x/week, Vitamin A, IM	Control (sham)	Sepsis, proven
Kiatchoosakun 2014	5000 IU 3x/week, Vitamin A, IM	Control (sham)	BPD
Kiatchoosakun 2014	5000 IU 3x/week, Vitamin A, IM	Control (sham)	Death
Koo (A) 1995	low, medium, high Vitamin A containing formula	NA	Growth
Mactier 2012	10000 IU Vitamin A 3x/week, IM	Control (sham)	ROP, all
Mactier 2012	10000 IU Vitamin A 3x/week, IM	Control (sham)	ROP ≥ stage 3
Mactier 2012	10000 IU Vitamin A 3x/week, IM	Control (sham)	IVH, severe
Mactier 2012	10000 IU Vitamin A 3x/week, IM	Control (sham)	BPD
Mactier 2012	10000 IU Vitamin A 3x/week, IM	Control (sham)	Death
Meyer 2024			ROP, all
			ROP ≥ stage 3
			IVH, all
			IVH, severe
			BPD
			NEC
			Sepsis, proven
			Growth
			Death
Papagaroufalis 1991	3750-5000 IU Vitamin A every second day, IM	Placebo (saline)	IVH, all
Papagaroufalis 1991	3750-5000 IU Vitamin A every second day, IM	Placebo (saline)	IVH, severe
Papagaroufalis 1991	3750-5000 IU Vitamin A every second day, IM	Placebo (saline)	Death
Papagaroufalis 1992	3750-5000 IU Vitamin A every second day, IM	Placebo	ROP, all
Papagaroufalis 1992	3750-5000 IU Vitamin A every second day, IM	Placebo	ROP ≥ stage 3
Pearson 1992	2000 IU Vitamin A, every other day, IM	Placebo (saline)	ROP, all
Pearson 1992	2000 IU Vitamin A, every other day, IM	Placebo (saline)	NEC, narrative
Pearson 1992	2000 IU Vitamin A, every other day, IM	Placebo (saline)	Sepsis, narrative
Pearson 1992	2000 IU Vitamin A, every other day, IM	Placebo (saline)	BPD
Pearson 1992	2000 IU Vitamin A, every other day, IM	Placebo (saline)	Death
Rakshasbhuvankar 2021	5000 IU Vitamin A, E	Placebo (saline)	ROP ≥ stage 3
Rakshasbhuvankar 2021	5000 IU Vitamin A, E	Placebo (saline)	NEC
Rakshasbhuvankar 2021	5000 IU Vitamin A, E	Placebo (saline)	Sepsis, proven and suspected
Rakshasbhuvankar 2021	5000 IU Vitamin A, E	Placebo (saline)	BPD
			Growth
Rakshasbhuvankar 2021	5000 IU Vitamin A, E	Placebo (saline)	Death
Ravishankar 2003	1500-3000 IU Vitamin A, depending on weight, IM	Control (no treatment)	IVH, severe
Ravishankar 2003	1500-3000 IU Vitamin A, depending on weight, IM	Control (no treatment)	NEC
Ravishankar 2003	1500-3000 IU Vitamin A, depending on weight, IM	Control (no treatment)	BPD
Ravishankar 2003	1500-3000 IU Vitamin A, depending on weight, IM	Control (no treatment)	Death
Schwarz 1997	2500 IU Vitamin A, E	Standard care	ROP, all
			Growth
Shenai 1987	2000 IU Vitamin A every other day, IM	Placebo (saline)	ROP, all
Shenai 1987	2000 IU Vitamin A every other day, IM	Placebo (saline)	BPD
Shenai 1987	2000 IU Vitamin A every other day, IM	Placebo (saline)	Death
Sun 2020	1500 IU Vitamin A, E	Placebo (Soybean oil)	ROP, all
Sun 2020	1500 IU Vitamin A, E	Placebo (Soybean oil)	IVH, severe
Sun 2020	1500 IU Vitamin A, E	Placebo (Soybean oil)	NEC
Sun 2020	1500 IU Vitamin A, E	Placebo (Soybean oil)	Sepsis, proven
Sun 2020	1500 IU Vitamin A, E	Placebo (Soybean oil)	BPD
Sun 2020	1500 IU Vitamin A, E	Placebo (Soybean oil)	Death
Tyson 1999	5000 IU Vitamin A, IM	Sham procedure	Neurodevelopment
			Cognitive impairment
			Motor impairment
	5000 IU Vitamin A, IM	Sham procedure	Blindness
	5000 IU Vitamin A, IM	Sham procedure	Deafness
	5000 IU Vitamin A, IM	Sham procedure	Cerebral palsy
	5000 IU Vitamin A, IM	Sham procedure	IVH, all
	5000 IU Vitamin A, IM	Sham procedure	IVH, severe
	5000 IU Vitamin A, IM	Sham procedure	NEC
	5000 IU Vitamin A, IM	Sham procedure	Sepsis, proven
	5000 IU Vitamin A, IM	Sham procedure	BPD
	5000 IU Vitamin A, IM	Sham procedure	Death
Wardle 2001	5000 IU Vitamin A, IM	Sham procedure	ROP ≥ stage 3
Wardle 2001	5000 IU Vitamin A, IM	Sham procedure	Pulmonary hemorrhage
Wardle 2001	5000 IU Vitamin A, IM	Sham procedure	NEC
Wardle 2001	5000 IU Vitamin A, IM	Sham procedure	BPD
Wardle 2001	5000 IU Vitamin A, IM	Sham procedure	Death

## Sheet: Vitamin D
Study	Experimental	Comparator	Outcome	Randomisation process	Deviations from the intended interventions	Missing outcome data	Measurement of the outcome	Selection of the reported result	Overall
Anderson-Berry 2017	800 IU/d Vitamin D, enteral	400 IU Vitamin D	BPD
			Growth (narrative)
Evans 1989	2000 IU Vitamin D, E	400 IU Vitamin D	Growth
			Death
Fort 2016	400 IU/1000 IU Vitamin D, E	Standard care (200 IU)	Neurodevelopment
	400 IU/1000 IU Vitamin D, E	Standard care (200 IU)	Cognitive development
	400 IU/1000 IU Vitamin D, E	Standard care (200 IU)	Language development
	400 IU/1000 IU Vitamin D, E	Standard care (200 IU)	ROP, all
	400 IU/1000 IU Vitamin D, E	Standard care (200 IU)	ROP ≥ stage 3
	400 IU/1000 IU Vitamin D, E	Standard care (200 IU)	IVH, all
	400 IU/1000 IU Vitamin D, E	Standard care (200 IU)	IVH, severe
	400 IU/1000 IU Vitamin D, E	Standard care (200 IU)	BPD
	400 IU/1000 IU Vitamin D, E	Standard care (200 IU)	NEC
	400 IU/1000 IU Vitamin D, E	Standard care (200 IU)	Sepsis, proven
			Growth
	400 IU/1000 IU Vitamin D, E	Standard care (200 IU)	Death
Ge 2022	800 IU Vitamin D, E	Standard care	BPD
Koo (D) 1995	low, medium, high Vitamin D containing formula	NA	Growth

## Sheet: Vitamin E
Study	Experimental	Comparator	Outcome	Randomisation process	Deviations from the intended interventions	Missing outcome data	Measurement of the outcome	Selection of the reported result	Overall
Barekatain 2018	10 IU/d Vitamin E, enteral	Placebo (distilled water)	IVH, all
	10 IU/d Vitamin E, enteral	Placebo (distilled water)	IVH, severe
	10 IU/d Vitamin E, enteral	Placebo (distilled water)	NEC
	10 IU/d Vitamin E, enteral	Placebo (distilled water)	Sepsis, proven
	10 IU/d Vitamin E, enteral	Placebo (distilled water)	Sepsis, proven and suspected
	10 IU/d Vitamin E, enteral	Placebo (distilled water)	Death
Bell 2013	50 IU/kg Vitamin E, once, enteral	Placebo (sterile water)	IVH, severe, narrative
Bell 2013	50 IU/kg Vitamin E, once, enteral	Placebo (sterile water)	NEC, narrative
Bell 2013	50 IU/kg Vitamin E, once, enteral	Placebo (sterile water)	Sepsis, narrative
Bell 2013	50 IU/kg Vitamin E, once, enteral	Placebo (sterile water)	Death, narrative
Chiswick 1983	20 mg/kg/d Vitamin E, IM	Control (no further information)	IVH, all
Chiswick 1983	20 mg/kg/d Vitamin E, IM	Control (no further information)	Death
Finer 1982			ROP, all
			ROP ≥ stage 3
			BPD
			Death
Fish 1990			IVH, all
			IVH, severe
			NEC
			Sepsis, proven
			Death
Gale 1990	5 mg/kg Vitamin E. IV	Placebo	IVH, all
Hittner 1981	100 mg/kg/d, Vitamin E, E	Standard care (5 mg/kg/d)	ROP, all
	100 mg/kg/d, Vitamin E, E	Standard care (5 mg/kg/d)	ROP ≥ stage 3
	100 mg/kg/d, Vitamin E, E	Standard care (5 mg/kg/d)	IVH, all
	100 mg/kg/d, Vitamin E, E	Standard care (5 mg/kg/d)	IVH, severe
	100 mg/kg/d, Vitamin E, E	Standard care (5 mg/kg/d)	NEC
	100 mg/kg/d, Vitamin E, E	Standard care (5 mg/kg/d)	Sepsis, proven
	100 mg/kg/d, Vitamin E, E	Standard care (5 mg/kg/d)	BPD
	100 mg/kg/d, Vitamin E, E	Standard care (5 mg/kg/d)	Death
Johnson 1989	Vitamin E, continuously adjusted to maintain 5 mg/dl, IV+E	Placebo	ROP, all
			IVH, all
Johnson 1989	Vitamin E, continuously adjusted to maintain 5 mg/dl, IV+E	Placebo	NEC
Johnson 1989	Vitamin E, continuously adjusted to maintain 5 mg/dl, IV+E	Placebo	Sepsis, proven
Johnson 1989	Vitamin E, continuously adjusted to maintain 5 mg/dl, IV+E	Placebo	BPD
Johnson 1989	Vitamin E, continuously adjusted to maintain 5 mg/dl, IV+E	Placebo	Death
Pathak 2003	50 IU Vitamin E, E	Placebo (vehicle)	NEC
Pathak 2003	50 IU Vitamin E, E	Placebo (vehicle)	Sepsis, proven
			Growth
			Anemia
Pathak 2003	50 IU Vitamin E, E	Placebo (vehicle)	Death
Romero-Maldonado 2021	25 IU Vitamin E, E	Placebo (distilled water)	ROP, all
Romero-Maldonado 2021	25 IU Vitamin E, E	Placebo (distilled water)	IVH, all
Romero-Maldonado 2021	25 IU Vitamin E, E	Placebo (distilled water)	NEC
Romero-Maldonado 2021	25 IU Vitamin E, E	Placebo (distilled water)	Sepsis, proven and suspected
Romero-Maldonado 2021	25 IU Vitamin E, E	Placebo (distilled water)	BPD
Romero-Maldonado 2021	25 IU Vitamin E, E	Placebo (distilled water)	Death
Sinha 1987	20 mg/kg Vitamin E, IM	Standard care (no treatment)	IVH, all
Sinha 1987	20 mg/kg Vitamin E, IM	Standard care (no treatment)	NEC
Sinha 1987	20 mg/kg Vitamin E, IM	Standard care (no treatment)	Sepsis, narrative
Sinha 1987	20 mg/kg Vitamin E, IM	Standard care (no treatment)	Death, narrative
Speer 1984	10-15 mg/kg Vitamin E, IM, varied dose	Placebo	ROP, all
	10-15 mg/kg Vitamin E, IM, varied dose	Placebo	IVH, all
	10-15 mg/kg Vitamin E, IM, varied dose	Placebo	IVH, severe
	10-15 mg/kg Vitamin E, IM, varied dose	Placebo	NEC
	10-15 mg/kg Vitamin E, IM, varied dose	Placebo	Sepsis, proven
	10-15 mg/kg Vitamin E, IM, varied dose	Placebo	BPD
	10-15 mg/kg Vitamin E, IM, varied dose	Placebo	Death
Tripathi 2011	5 IU Vitamin E, E	Standard care (no treatment)	Growth
Watts 1991	25 IU Vitamin E, E	Placebo (vehicle)	NEC, narrative
Watts 1991	25 IU Vitamin E, E	Placebo (vehicle)	Sepsis, narrative
Watts 1991	25 IU Vitamin E, E	Placebo (vehicle)	BPD
Watts 1991	25 IU Vitamin E, E	Placebo (vehicle)	Death

## Sheet: Vitamin K
Study	Experimental	Comparator	Outcome	Randomisation process	Deviations from the intended interventions	Missing outcome data	Measurement of the outcome	Selection of the reported result	Overall
Hunnali 2023	0.5 mg, Vitamin K, IM	Standard care (1 mg)	IVH, all
	0.3 mg, Vitamin K, IM	Standard care (1 mg)	Pulmonary hemorrhage
	0.5 mg, Vitamin K, IM	Standard care (1 mg)	NEC
	0.3 mg, Vitamin K, IM	Standard care (1 mg)	Death
Sethi 2019	1 mg Vitamin K, IM	Standard care (no treatment)	Bleeding

## Sheet: Vitamin C
Study	Experimental	Comparator	Outcome	Randomisation process	Deviations from the intended interventions	Missing outcome data	Measurement of the outcome	Selection of the reported result	Overall
Bass 1998	100 mg/kg/d Vitamin C, IV	Placebo (saline)	IVH, all
	100 mg/kg/d Vitamin C, IV	Placebo (saline)	IVH, severe
	100 mg/kg/d Vitamin C, IV	Placebo (saline)	BPD
	100 mg/kg/d Vitamin C, IV	Placebo (saline)	Sepsis, proven
			Anemia
	100 mg/kg/d Vitamin C, IV	Placebo (saline)	Death
Darlow 2005	30 mg/kg/d Vitamin C, from first day after birth, IV and enteral	Standard care (10 mg/kg/d during PN, none during enteral)	ROP, all
Darlow 2005	30 mg/kg/d Vitamin C, from 11th day after birth, IV and enteral	Standard care (10 mg/kg/d during PN, none during enteral)	BPD
Darlow 2005	30 mg/kg/d Vitamin C, from first day after birth, IV and enteral	Standard care (10 mg/kg/d during PN, none during enteral)	NEC
Darlow 2005	30 mg/kg/d Vitamin C, from first day after birth	Standard care (10 mg/kg/d during PN, none during enteral)	Death
Doyle 1997	50 mg Vitamin C, E	Placebo	Anemia
			Growth

## Sheet: B12Folate
Study	Experimental	Comparator	Outcome	Randomisation process	Deviations from the intended interventions	Missing outcome data	Measurement of the outcome	Selection of the reported result	Overall
Haiden 2006	Vitamin B12 and high folate, IV, subcutaneous, E	Low folate	NEC
			Anemia
	Vitamin B12 and high folate, IV, subcutaneous, E	Low folate	Death

## Sheet: ROB distribution
Vitamin A		Low risk	18	0.202247
		Some concerns	36	0.404494
		High risk	35	0.393258
			89
Vitamin D		Low risk	12	0.666667			Overall	36	0.189474
		Some concerns	1	0.0555556				84	0.442105
		High risk	5	0.277778				70	0.368421
			18					190
Vitamin E		Low risk	6	0.0952381
		Some concerns	32	0.507937
		High risk	25	0.396825
			63									Vitamin A	Vitamin D	Vitamin E	Vitamin K	Vitamin C	Vitamin B12+Folate	Overall
											Low risk of bias	0.202247	0.666667	0.0952381	0	0	0	0.160692
Vitamin K		Low risk	0	0							Some concerns	0.404494	0.0555556	0.507937	1	0.583333	1	0.591887
		Some concerns	5	1							High risk of bias	0.393258	0.277778	0.396825	0	0.416667	0	0.247421
		High risk	0	0
			5
Vitamin C		Low risk	0	0
		Some concerns	7	0.583333
		High risk	5	0.416667
			12
Vitamin B12+Folate		Low risk	0	0
		Some concerns	3	1
		High risk	0	0
			3
