# Supplementary material for: The effect of vitamin supplementation on neurodevelopmental and clinical outcomes in very low birth weight and very preterm infants: A systematic review and meta-analysis
Source: PLoS One. 2025 Jul 9;20(7):e0327628. doi: 10.1371/journal.pone.0327628 (PMC12240376; doi:10.1371/journal.pone.0327628)
Supplement: S3 Table — Data are presented as risk ratios [95% confidence interval]. Bold and shaded cells indicate statistical significance. Cells with no data indicate no subgroup analysis was possible. BPD, bronchopulmonary dysplasia; ELBW, extremely low birth weight; IM, intramuscular; IVH, intraventricular haemorrhage; NEC, necrotising enterocolitis; ROP, retinopathy of prematurity. (XLSX) [file pone.0327628.s005.xlsx]

## Sheet: Subgroup table
	Vitamin A
	Birthweight	Gestational age at birth	Mode of administration			Administration regimen							Country of birth (income)
	ELBW	Extremely preterm	IM	Enteral	Interaction	Daily	3x per week	1x per week	Alternate days	Varied	Days 1, 3, and 7 after birth	Interaction	High and upper middle	Lower middle and low	Interaction
ROP	0.70 [0.35, 1.38]	0.62 [0.48, 0.79] p=0.0001	0.70 [0.47, 1.04]	0.82 [0.58, 1.16]	0.56	0.82 [0.58, 1.16]	0.37 [0.09, 1.60]	0.56 [0.26, 1.24]	0.71 [0.31, 1.63]	0.93 [0.63, 1.37]		0.65
Severe ROP	0.70 [0.33, 1.50]	1.00 [0.33, 2.99]	0.51 [0.19, 1.38]	1.08 [0.77, 1.52]	0.16	1.08 [0.77, 1.52]	0.28 [0.00, 22.98]	0.56 [0.26, 1.24]		0.41 [0.16, 1.04]		0.14
IVH	0.98 [0.86, 1.12]	0.65 [0.38, 1.12]	0.91 [0.63, 1.31]	1.06 [0.84, 1.32]	0.48	1.06 [0.84, 1.32]	1.14 [0.72, 1.81]		0.66 [0.39, 1.12]		0.55 [0.24, 1.24]	0.18	0.97 [0.79, 1.19]	0.81 [0.26, 2.50]	0.76
Severe IVH	0.96 [0.76, 1.23]	0.43 [0.15, 1.27]	0.74 [0.46, 1.21]	1.01 [0.67, 1.53]	0.35	1.01 [0.67, 1.53]	0.95 [0.73, 1.25]		0.26 [0.08, 0.81] p=0.02		0.55 [0.24, 1.24]	0.09
NEC	0.90 [0.69, 1.18]	0.83 [0.38, 1.83]	0.90 [0.67, 1.22]	0.82 [0.56, 1.20]	0.7	0.82 [0.56, 1.20]	0.89 [0.65, 1.23]	1.33 [0.40, 4.49]			0.41 [0.04, 4.16]	0.8
BPD	0.94 [0.84, 1.06]	0.78 [0.45, 1.37]	0.84 [0.74, 0.95] p=0.006	0.93 [0.79, 1.10]	0.32	0.93 [0.79, 1.10]	0.86 [0.75, 0.98] p=0.03		0.70 [0.45, 1.09]		0.65 [0.21, 2.08]	0.6	0.89 [0.78, 1.01]	0.69 [0.23, 2.06]	0.65
Proven sepsis	0.89 [0.77, 1.03]	0.99 [0.67, 1.47]	0.85 [0.74, 0.98] p=0.03	1.09 [0.71, 1.69]	0.29	1.09 [0.71, 1.69]	0.87 [0.75, 1.01]	0.69 [0.43, 1.11]				0.37
Proven + suspected sepsis			0.85 [0.74, 0.98] p=0.03	1.06 [0.79, 1.43]	0.2	1.06 [0.79, 1.43]	0.87 [0.75, 1.01]	0.69 [0.43, 1.11]	1.18 [0.71, 1.97]			0.31	0.86 [0.76, 0.98] P=0.02	0.86 [0.76, 0.98]	0.24
Mortality	0.93 [0.75, 1.15]	0.85 [0.38, 1.89]	0.97 [0.75, 1.24]	0.93 [0.68, 1.26]	0.84	0.93 [0.68, 1.26]	1.03 [0.78, 1.38]	0.67 [0.27, 1.66]	1.03 [0.53, 2.00]		1.02 [0.32, 3.26]	0.92	0.95 [0.78, 1.16]	1.93 [0.62, 6.08]	0.23
	Vitamin D
		Gestational age at birth
		Extremely preterm
ROP
Severe ROP
IVH
Severe IVH
NEC
BPD		0.64 [0.42, 0.98] p=0.04
Proven sepsis
Proven + suspected sepsis
Mortality		2.16 [0.15, 31.39]
	Vitamin E
	Birthweight	Mode of administration					Administration regimen						Country of birth (income)
	ELBW	Intravenous	IM	Enteral	Mixed	Interaction	Daily	Single dose	Days 1,2,4, and 6 after birth	Varied	Monitored and continuously adjusted	Interaction	High and upper middle	Lower middle and low	Interaction
ROP	0.79 [0.51, 1.23]		1.03 [0.80, 1.34]	0.69 [0.27, 1.74]	0.75 [0.39, 1.43]	0.5	0.69 [0.27, 1.74]		1.03 [0.80, 1.34]	0.42 [0.14, 1.26]	0.91 [0.74, 1.10]	0.37
Severe ROP				0.09 [0.01, 1.63]	0.12 [0.01, 2.13]	0.91	0.09 [0.01, 1.63]			0.12 [0.01, 2.13]		0.91	0.71 [0.53, 0.96] p=0.03	0.43 [0.18, 1.00]	0.27
IVH	0.70 [0.50, 0.98] p=0.04	2.00 [0.24, 16.61]*	0.58 [0.46, 0.73] p<0.0001	0.78 [0.36, 1.67]	0.99 [0.68, 1.46]	0.08	0.64 [0.40, 1.02]	2.00 [0.24, 16.61]	0.61 [0.41, 0.90] p=0.01		0.99 [0.68, 1.46]	0.22	0.84 [0.46, 1.53]	0.20 [0.01, 4.03]	0.36
Severe IVH	0.57 [0.30, 1.07]	*n=12	0.60 [0.32, 1.12]	0.91 [0.18, 4.58]		0.64	0.91 [0.18, 4.58]		0.60 [0.32, 1.12]			0.64	1.43 [0.97, 2.10]	0.63 [0.22, 1.74]	0.14
NEC	0.84 [0.40, 1.73]		1.25 [0.38, 4.17]	0.81 [0.34, 1.92]	1.53 [0.98, 2.39]	0.44	0.91 [0.40, 2.10]		0.95 [0.30, 2.98]		1.53 [0.98, 2.39]	0.48
BPD			0.70 [0.29, 1.69]	0.98 [0.77, 1.25]	0.92 [0.70, 1.19]	0.74	0.98 [0.77, 1.25]		0.70 [0.29, 1.69]	0.96 [0.51, 1.83]	0.91 [0.68, 1.21]	0.89	1.37 [1.01, 1.86] p=0.04	0.75 [0.18, 3.13]	0.42
Proven sepsis	1.76 [1.04, 2.99]		1.05 [0.61, 1.82]	0.95 [0.51, 1.79]	1.82 [1.18, 2.80] p=0.007	0.15	0.95 [0.51, 1.79]		1.05 [0.61, 1.82]		1.82 [1.18, 2.80] p=0.007	0.15	1.26 [1.00, 1.60]	0.85 [0.53, 1.35]	0.14
Proven + suspected sepsis			1.05 [0.61, 1.82]	1.00 [0.77, 1.31]	1.82 [1.18, 2.80] p=0.007	0.07	1.00 [0.77, 1.31]		1.05 [0.61, 1.82]		1.82 [1.18, 2.80] p=0.007	0.07	0.99 [0.80, 1.21]	0.60 [0.15, 2.34]	0.48
Mortality	0.75 [0.29, 1.92]		0.83 [0.44, 1.55]	0.89 [0.59, 1.35]	1.06 [0.76, 1.47]	0.72	0.90 [0.60, 1.35]		0.79 [0.35, 1.79]	1.11 [0.57, 2.17]	1.04 [0.72, 1.51]	0.88	0.95 [0.77, 1.18]	1.93 [0.62, 6.08]	0.23
	Vitamin C
			Mode of administration
			Intravenous	Intravenous and enteral	Interaction
ROP
Severe ROP
IVH
Severe IVH
NEC
BPD			0.57 [0.25, 1.28]	0.60 [0.34, 1.04]	0.92
Proven sepsis
Proven + suspected sepsis
Mortality			1.04 [0.07, 15.74]	3.08 [0.33, 28.32]	0.54
	Vitamin K
	Vitamin B12 and Folate
Data are presented as risk ratios [95% confidence interval]. Bold indicates statistical significance. Cells with no data indicate no subgroup analysis was possible. BPD, bronchopulmonary dysplasia; ELBW, extremely low birth weight; IM, intramuscular; IVH, intraventricular hemorrhage; NEC, necrotizing enterocolitis; ROP, retinopathy of prematurity
