# Supplementary material for: The effect of vitamin supplementation on neurodevelopmental and clinical outcomes in very low birth weight and very preterm infants: A systematic review and meta-analysis
Source: PLoS One. 2025 Jul 9;20(7):e0327628. doi: 10.1371/journal.pone.0327628 (PMC12240376; doi:10.1371/journal.pone.0327628)
Supplement: S4 Table — Both reviewers (AB and PMB) extracted data in respective extraction forms independently from September to October 2023. Extracted data were compared, discrepancies discussed, and data were entered into a consensus form. Data from the consensus form were entered into RevMan 5.4 for meta-analysis. (XLSX) [file pone.0327628.s006.xlsx]

## Sheet: Overview
Study ID				Administrative Data									Intervention												Participants															ROB2 questions
Author	Year	Type	Attached reports	Study design	Funding information	Ethics approval	Declaration of interest	CTR number	Location(s)	Setting	Year, Month	Single-, multicenter	n of Groups	Vitamin(s)	Exposure/ Dose 1	Formulation/brand	Regime	Mode of administratio	Beginning of exposure	Duration of exposure	Comparator/ Dose 2	Dose 3	Vitamins in standard care	Comments	Inclusion criteria	Exclusion criteria	n (Exposure)	n (Control)	Birthweight (Exposure)	Birthweight (Control)	Birthweight unit	GA at birth (Exposure)	GA at birth (Control)	GA at birth unit	Health status at inclusion	Male sex (Exposure) [n (%)]	Male Sex (Control) [n (%)]	n of dropouts (Exp/Contro)	Follow-up rate	Randomisation	Allocation concealment	Blinding participant + personnell	Blinding outcom assessor	Incomplete data	Selective reporting	Significant baseline differences	ROB Comments
Ambalavanan 10000 IU-standard	2003	FP	-	RCT	-	approved by the institutional review board	-	-	USA	NICU	-	singlecenter	3	Vitamin A	10000 IU	Aquasol A, Astra USA	Mondays, Wednesdays and Fridays	IM	Within 96 hrs of life	4 weeks	5000 IU IM Mondays, Wednesdays and Fridays (standard care)	-	-	-	infants birthweight 401-1000 g who received mechanical ventilation, supplemental oxygen or CPAP at 24 hrs of age, enrolled 24 to 96 hrs after birth	major congenital anomalies, congental nonbacterial infection with overt signs at birth, terminal illness (pH <6.80 or persistent bradycardia (HR <100 bpm) associated with hypoxia for >2 hrs)	40	40	698 (122)	705 (128)	grams, mean (SD)	25 (2)	25 (1)	weeks, mean (SD)	oxygen dependent	(60)	(45)	-	-	Randomisation using shuffled blocks of sealed opaque envelopes	Sealed envelopes	it just says partially masked	it just says partially masked	ITT	no protocol or CTR	NI
Ambalavanan 15000 IU-standard															15000 IU		once per week, on Mon, Wed, or Friday					-					40		726 (145)			25 (2)				(58)		one infant in each group died after randomisation and they were analysed with ITT
Anderson-Berry	2017	FP	Hanson 2014	RCT	Edna Ittner Pediatric Research Support Fund through the University of Nebraska Medical Center (www.unmc.edu/vcr/funding/index.html) [AAB,CH], and grant from the National Institute of Standards and Technology (www.nist.gov, NIST60NANB13D203). The funders had no role in study design, data collection and analysis, decision to publish, or preparation of the manuscript	Institutional review board permission was obtained	No competing interests	NCT01469650	USA, Nebraska	academic medical center NICU	-	singlecenter	2	Vitamin D3	800 IU	-	daily	enteral	With the initiation of enteral feedings	we don’t know but the outcomes are recorded til 8 weeks	400 IU	-	All infants received baseline vitamin D through parenteral nutrition initially and later through breast milk, HM fortifier and preterm formula	comparison of two intervention groups	< 32 weeks gestational age at birth	Congenital abnormalities, GI, liver or kidney disease, inborn errors of metabolism, parathyroid disease, disorders of calcium metabolism, infants receiving seizure medication or steroids	16	16	1392.5 (632)	1405.5 (270)	grams, median (IQR)	30.35 (5.35)	31 (2)	weeks, median (IQR)	-	(50)	(57)	no dropouts after randomisation	-	Randomisation using SAS software by the study pharmacist	Pharmacist independent of the study	Personell blinded	Blinded	ITT	no protocol or CTR	no
Barekatain	2018	FP	Barekatain 2017 (paper in Persian), IRCT2015042521910N2	RCT	Isfahan University of medical sciences	Ethics Committee of the School of Medicine approved the study protocol	None	IRCT2015042521910N2	Iran, Isfahan	hospital	-	singlecenter	2	Vitamin E	10 units	-	daily	enteral through orogastric tube	immediately after birth	3 days	placebo (distilled water)	-	-	-	gestational age equal to or < 30 weeks, lack of any malformations and central nervous system disorder, one course of corticosteroids prescription for mother, no presence of chorioamniontis, no need for mechanical ventialtion, arterial oxygen saturation ≥ 90%, normal blood pressure, 5-min Apgar scores of ≥ 7, no presence of sepsis, abdominal distensuon, bile secretion and IVH	neonates who needed sodium bicarbonate or resuscitation or mechanical ventialtion in the first 3 days after birth, abdominal distension and bile secretion during the intervention phase led to exclusion	38	38	1173.94 (161.72)	1192.10 (175.7)	grams, mean (SD)	28.39 (1.50)	28.59 (1.43)	weeks, mean (SD)	-	20 (52.6)	17 (44.7)	-	-	Just says randomly	No explicit information, but blinded	Just says blinded in general	Just says blinded in general	The numbers in the outcome tables don't add up and there is no info on the lacking data	all outcomes from CTR have been reported
Bass	1998	FP	-	RCT	-	Institutional review board permission was obtained	-	-	USA	NICU	-	singlecenter	2	Vitamin C	100 mg/kg	-	daily	arterial catheter	Within 3 hrs of admission	7 days	placebo (saline)	-	10-30 mg/kg AA in a multivitamin IV solution given to all infants beginning on the fourth day of life	-	birthweight < 1500 g, requirement for ventilatory support for RDS documented by chest radiograoh, no congenital anomalies, normal cranial ultrasonogram at admission, successful placement of an umbilical arterial catheter	-	25	26	951 (260)	946 (261)	grams, mean (SD)	27.1 (2.0)	27.0 (1.9)	weeks, mean (SD)	oxygen dependent	-	-	two patients in each group died within the first 24 hrs and were excluded from outcome analysis	-	Random number table maintained by the pharmacy	Pharmacy	"Nurses and physicians were unaware of the patient randomisation status"	"Nurses and physicians were unaware of the patient randomisation status"	Incomplete data is explained	no protocol or CTR
Bell	2013	FP	-	RCT (pilot)	The National Institutes of Health and the Eunice Kennedy Shiriver National Institute of Child Health and Human Development (NICHD) provided grant support for the Neonatal Research Network's Generic Database Study. Dr Higgins is employed by the NICHD. The institutions of most of the other authors received grant funding from NICHD in support of this study. Funded by the National Institutes of Healt…	approved by the institutional review board at each site	The authors have indicated they have no financial relationships relevent to this article to disclose	NCT01193270	USA	hospital	2010, Oct - 2011, July	multicenter (14)	2	Vitamin E	50 IU/kg (1.0 ml/kg)	dl-alpha-tocopheryl acetate (Aquasol E drops, Hospira, Lake Forest, IL) with an equal volume of sterile water	single dose	enteral through orogastric or nasogastric tube	Within 4 hrs of birth	once	placebo (2.0 ml/kg sterile water)	-	vitamin E was contained in the standard PN regimens at each site and milk or infant formula (no difference in the fraction of infants wgo received PN, human milk or formula between the groups)	-	< 27 weeks’ gestation, birthweight < 1000g	if they had received supplemental vitamin E (except as a parenteral multivitamin) or if they had any of the following: umbilical cord or blood pH < 7.0, major congenital malformation, or decision to limit treatment based on perceived poor prognosis.	59	29	700 (610-840)	680 (600-850)	grams, median (IQR)	25 (24-26)	25 (24-26)	weeks, median (IQR)	-	25 (40)	13 (42)	Five randomised infants (3 vitamin E and 2 placebo)did not receive the study drug; 3 of these infants were withdrawn from the study by a treating physician, 1 died before the drug could be given, and 1 infant did not receive the drug because a research pharmacist was not available. Thus, of the 88 infants receiving study drug, 59 (of 62) received vitamin E and 29 (of 31) received placebo.	-	permuted block design with randomly varied block sizes and allocation ratio of 2:1 (vitamin E to placebo) was used to generate the random allocation sequence within each of the 2 strata defined by antenatal corticosteroid exposure. The allocation sequence was generated by a statistician at the NRN data-coordinating center at RTI International.	Treatment assignments were made by an automated telephone-based randomization system operated by the data coordinating center. For each enrolled infant, the study site research coordinator called the randomization system to obtain a randomization number and letter. This letter was given to the research pharmacist at the site, who used a key linking study letter and treatment assignment to determi…	Study site personnel who were involved in care of the infants or in data collection for the study were blinded to treatment assignment, as were workers at the laboratory where the serum tocopherol analyses were performed.	Study site personnel who were involved in care of the infants or in data collection for the study were blinded to treatment assignment, as were workers at the laboratory where the serum tocopherol analyses were performed.	5 infants did not receive the assigned intervention, no ITT mentioned	all outcomes from CTR have been reported		clinical outcomes were only reported as adverse effects and study was not powered to find significant differences
Bental	1994	FP	Bental 1990 (abstract)	RCT	grants from the South African Medical Research Council and the South African Institute for Medical Research	approved by the Committee for Research on Human Subjects of the Universitz of the Witwatersrand	-	-	South Africa, Baragwanath hospital (Soweto)	NICU	1989, Mar - 1990, Feb	singlecenter	2	Vitamin A	4000 IU	water-miscible vitamin A palmitate equivalent to 50000 U vitamin A in each ml (Arovit, Roche Products (PTY) Limited, Isando, Transvaal)	Three times a week (12 injections)	IM (anterior thigh, alternating between legs)	infants were approx 72 hrous of age on enrolment and received vitamin A on study day 1 (day 4 of life)	28 days	no therapy	-	depending on the attending medical staff, oral multivitamin supplementation containing 1500-3000 IU vitamin was given to some infants after one week of age. Vitamin A intake from breast milk, formula and multivitamin syrup was cerfully calculated for both groups on a daily basis	-	birthweight 1000-1500 g, gestational age ≤ weeks, infants receiving oxygen and mechanical ventialtion during the first week after birth for at least 72 hrs, no major congenital anomalies or congenital infection	received vitamin A before enrollment	31	29	1232 (148)	1222 (149)	grams, mean (SD)	30.8 (1.8)	30.9 (1.5)	weeks, mean (SD)	oxygen dependent, at risk for BPD	14 (45)	17 (59)	-	-	random numbers were computer generated in blocks of 10		two investigators administered the vitamin A and weren't involved in the treatment of the study infants. Intensive care unit staff was unaware of the group allocation	two investigators administered the vitamin A and weren't involved in the treatment of the study infants. Intensive care unit staff was unaware of the group allocation	Infants who died before two weeks of age (3 per group) were excluded from the BPD outcome anlysis. No info on ITT	no protocol or CTR	no
Calisici	2014	CA	-	RCT	-	-	-	-	Turkey, Ankara, Zekai Tahir Burak Maternity Teaching Hospital	NICU	-	-	2	Vitamin A	30000 IU/kg	-	weekly	enteral (oral)	first two days of life	6 weeks	control (no further info, presumably no treatment)		-	-	gestational age ≤32 weeks and birth weight ≤1250 g, having an oxygen support of > FiO2 21% within the first 24 h of life	-	99	119	-	-	-	-	-	-	oxygen dependent	-	-	-	-	"simple randomised method according to birth weight, gestational age and sex"	NI	NI	NI	NI	NI
Chiswick	1983	FP	-	RCT	-	-	-	-	UK, Manchester	NU	-	singlecenter	2	Vitamin E	20 mg/kg	dl-alpha-tocopherol acetate as an aqueous colloidal solution (Ephynal, Hotffmann-La Roche, Basel, Switzerland)	daily	IM	within 12 hrs of birth	3 days	just says "control"		-	-	born at this hospital before 32 weeks' gestation and who weighed less than 1751 g (subgroup data provided for <32 weeks, which is the baseline and outcome info here)	-	16	16	1349 (254) 1445 (900-1700)	1273 (177) 1275 (1050-1750)	grams, mean (SD) grams, median (range)	29.3 (1.8) 29 (27-31)	29.4 (2.1) 30 (25-31)	weeks, mean (SD) weeks, median (range)	-	-	-	-	-	just says "randomly allocated"	NI	no placebo; the clinicians who did the brain scans were "not aware of the vitamin E status of babies"	the clinicians who did the brain scans were "not aware of the vitamin E status of babies"	NI	no protcol or CTR	some in birthweight
Darlow LL-LH	2005	FP	-	RCT	supported by a project grant from the Health Research Council of New Zealand, McG was the recipient of a Masonic Postgraduate Fellowship in Paediatrics and Child Health	approved by the Canterbury Ethics Committee	none declared	-	NZ, Christchurch	NICU	-	singlecenter	3	Vitamin C	20 mg/kg/d	IV: Soluvit N (Kabi Pharmacia AB, Stockholm, Sweden) plus Vitlipid N (Kabi Pharmacia AB); enteral: Vitadol C	daily	PN first, then enteral as soon as feeds established	11th day of life (standard care including 10 mg/kg/d vitamin C per day until day ten, then exposure to high vitamin C for 18 days)	18 days	standard care (10 mg/kg/d) during parenteral feeding and placebo (sterile water) during eneteral feeding		Standard parenteral multivitamin supplementation was 1ml/kg/day Soluvit N (Kabi Pharmacia AB, Stockholm, Sweden) plus 4 ml/kg/day Vitlipid N (Kabi Pharmacia AB), both added to Intralipid (Kabi Pharmacia AB), which provided 10mg/kg/day AA. Additional enteral feeding with mother's own breats milk (assumed to cintain 4.0 mg/100 ml AA and LBW formula (Wyeth, Auckland, New Zealand), which contains 11 …	-	birthweight < 1500 g or gestation < 32 weeks	-	40	40	1181 (1065 to 1297)	1109 (1007 to 1210)	grams, mean (range)	28.6 (27.8 to 29.4)	27.9 (27.2 to 28.6)	weeks, mean (range)	-	25 (63)	22 (55)	One infant died in group LL, two in group LH, and three in group HH	-	randomised by pharmacy through sealed envelopes	concealed	clinicians and laboratory staff remained blinded to treatment allocation throughout the trial	clinicians and laboratory staff remained blinded to treatment allocation throughout the trial	NI	no protcol or CTR	no
Darlow LL-HH																			first day of life	28 days							39		1175 (1051 to 1300)			28.7 (27.8 to 29.6)				16 (41)
Doyle	1997	FP	-	RCT	-	received approval of the internal review boards of all hospitals involved	-	-	USA and Canada	hospital	1991, Jan - 1993, Apr	multicenter	2	Vitamin C	50 mg	Ce-Vi-Sol, Mead Johnson, Canada	daily	enteral	48 to 120 hrs of age	14 days	placebo (drug vehicle)		"All participants received some vitamin C and other vitamins through their regular diet. Neonates receiving human milk continued to do so, while those receiving formula received a commercial formula of known vitamin C concentration. Those neonates receiving intravenous feedigs had their vitamin supplementation withheld until study completion.	-	appropriate weight for GA, birthweight 1000-1500 g, stable and not being given ventilatory support and those weaned to ventilatory support and those weaned to ventilatory support to equal to or less than supplemental oxygen of 30 %, ventilator rate of 12 breaths/7min, and inspiratory-expiratory pressures of 15/5 cm H20	major congenital defects or hemolytic disorders, intraventriczlar hemorrhage greater than or qual to 2, or who had received intravenous vitamin supplementation	42 randomised (32 completed)	39 randomised (24 completed)	1244 (153)	1278 (153)	grams, mean (SD)	29.0 (1.4)	29.2 (1.6)	weeks, mean (SD)	stable	20 (47.6)	19 (48.7)	Between study entry and day 7, a total of 12 neonates were withdrawn from the study: 5 for feeding intolerance, 1 for NEC, 2 for respiratory deterioration (1 with PDA), 1 for apnea and bradycardia (received no nourishment by mouth), 2 after transference to nonparticipating centers , and 1 on parental request. Between day 7 and study completion, 13 neonates left the study: 3 because of NEC, 1 for …	-	randomsation in blocks of 6 b a code kept in a sealed envelope by the principal investigator and not opened until study completion (drug was delivered coded with placebo or intervention codes by the drug provider)	randomsation in blocks of 6 b a code kept in a sealed envelope by the principal investigator and not opened until study completion (drug was delivered coded with placebo or intervention codes by the drug provider)	blinded	blinded	many infants were exlcluded after randomisation	some outcomes stated in the methods were not reported (e.g. sepsis, NEC)
Evans	1989	FP	-	quasi RCT	-	-	-	-	Canada, Nova Scotia, Halifax	hospital (Grace Maternity Hospital)	-	singlecenter	2	Vitamin D2	2000 IU	-	daily	enteral (even in infants who received northing else orally)	once oral feedings were established for the control group and at 72 hrs postnatal age for the intervention	6 weeks	400 IU		-	-	< 1500 g at birth and survived to 72 hrs postnatal age	presence of major congenital anomaly, congenital infectio, or inherited metabolic disease - infants were removed from the study if they did not survive to 6 weeks of postnatal age or if they developed prolonged obstructive jaundice	41	40	1220 (660-1490)	1195 (670-1480)	grams, median (range)	31.0 (25-40)	31.8 (25-37)	weeks, median (range)	-	-	-	Six infants did not complete the study, four because they died before 6 weeks postnatal age (two in each arm) and two because of the development of severe obstructive jaundice (both in the experimental group)	-	The first of each pair on infants entered into a stratum was randomly assigned by a coin flip. The second of each pair on infants enetered into that startum received the alternate treatment.	not concealed	unblinded	unblinded	no outcome data for the infants who were excluded post randomisation	no protocol or CTR
Finer	1982	FP	Finer 1981 (CA), Finer 1982b, Finer 1983 (summary articles with other studies)	RCT	-	protocol was approved by the clinical investigation committee of the Royal Alexandra Hospital	-	-	Canada, Alberta	NICU (Royal Alexandra Hospital)	1978, Sept - 1981, Apr (birth of included infants)	singlecenter	2	Vitamin E	25 mg within 12 hrs of birth, again 25 mg 12 hrs after the first, followed by 20 mg IM daily for the next 14 days, then 20 mg IM every 3 days for five more doses, and after that 100 IU daily enteral, if tolerated, and if not, continued 20 mg IM every three days until enteral was tolerated	Vitamin E, Hoffman-La Roche Ltd, Canada	25 mg within 12 hrs of birth, again 25 mg 12 hrs after the first, followed by 20 mg IM daily for the next 14 days, then 20 mg IM every 3 days for five more doses, and after than 100 IU daily enteral, if tolerated, and if not, continued 20 mg IM every three days until enteral was tolerated	IM+enteral	within 12 hrs of birth	until discharge	control (no further info)		-	-	750-1500 g birthweight, AGA	post randomsiation: death before 1 month of age	48 (completed)	51 (completed)	1197 (820-1460)	1207 (760-1500)	grams, mean (range)	29.3 (26-34)	29.3 (26-35)	weeks, mean (range)	-	23 (47.9)	26 (51)	27 infants died before one month of age and were not evaluated for RLF (14/13)	-	Randomisation by selection from a set of sealed envelopes according to birthweight and requirements for supplemental oxygen and assited ventilation	NI	NI	it says that the researchers who were investigating the infants for RLF were not aware of the group allocation	some infants excluded but also some unexplained incomplete data	no protocol or CTR	NI if statistically significant, but looks fine
Fish	1990	FP	-	RCT	-	-	-	-	USA, Indiana, Indianapolis	NICU	194, Dec - 1987, Mar	singlecenter	2	Vitamin E	15, 10, 10, and 10 mg/kg on days of life 1, 2, 4, and 6	dl-alpha-tocopherol (Ephynal, Hotffmann-La Roche	days of life 1, 2, 4, and 6	IM	day 1 of life	until day 6 of life	placebo (vehicle for the drug, provided by Hffman-La Roche), same volume and schedule		all neonates received oral Aquasol E (dl-alpha-tocopherol acetate, 100 mg/kg/d) according to the nursery protocol beginning at admission	-	≤ 1000 g and less than 24 hrs old at time of enrollment	neonates who were moribund on admission or who had major congenital anomalies	73	74	782 (127)	783 (136)	grams, mean (SD)	26.2 (1.4)	26.2 (1.8)	weeks, mean (SD)	-	36/72 (50) (data for one missing)	37/73 (51) (data for one missing)	2 of 149 infants were excluded from statistical analysis due to discovery of initially inapparent structural anomalies (congenital heart disease and hydranencephaly), all data here for cohort of 147 infants	-	Stratified into two groups by birthweight and then randomsied	blinded to everyone except the hospital pharmacy	blinded to everyone except the hospital pharmacy	blinded to everyone except the hospital pharmacy			no
Fort 400 IU-standard	2016	FP	Craig 2014 (CA), Aristizabal 2023 (ancillary study), Salas 2018 (2-year follow up)	RCT	initial study: supported by the National Institues of Health (U10HD34216) and Kaul Pediatric Rsearch Institute Senior Investigator Award ancillary study: A. A. Salas is currently supported by a research grant from the Eunice Kennedy Shriver National Institute of Child Health and Human Development (No.K23HD102554). follow up: partially supported by the Kaul Pediatric Research Institute Senior Inve…	approved by the Institutional Review Board at the University of Alabama at Birmingham	none declared	NCT01600430	USA, Alabama, Birmingham	NICU	2014, Oct - 2012, Jun	singlecenter	3	Vitamin D	200 IU	Enfamil D-Vi-Sol, Mead Johnson & Company, LLC, Evansville, Indiana	through orogastric tube just before feed for 1 feed a day, rest of the feeds saline	enteral	within 7 days after birth and within 72 hrs of initiating enteral feeds	until postnatal day 28	placebo (saline) but 200 IU standard in parenteral feeds		200 IU in parenteral nutrition or feeds baseline for everyone	intervention was discontinued if they developed NEC Bell stage II or greater, spontaneous intestinal perforation, or if feeds were stoppped for more than 24 hrs by the clinical team	gestational age between 23 and 27 completed weeks admitted to the neonatal intensive care unit at the Universiy of Alabama Hospital	major congenital or chromosomal anomalies, moribund infant with low likelihood of survival, outborn infants	34	36	744 (210)	774 (210)	grams, mean (SD)	25.3 (1.4)	25.5 (1.4)	weeks, mean (SD)	-	15 (44)	16 (44)	of 100 infants, 37 did not complete the stduy (15 because of death, 12 developed NEC or spontaneous intestinal perforation, and 12 were not fed for more than 24 hrs)	88 % of survivors (20 out of 100 died before 22-26 months of age): 22 of the 200 IU group, 20 of the 800 IU group, and 28 of placebo infants	infants were randomly allocated by the research pharmacy staf using computer-generated stratified randomisation codes to 1 of 3 groups	masked	blinded to everyone except the hospital pharmacy	blinded to everyone except the hospital pharmacy	ITT	all outcomes from CTR reported for initial study, but no CTR or protocol available for follow-up	initial study, slight imbalance in APGAR scores at birth, but everything else fine. No imbalance in follow-up rate	Study not adequately powered to assess follow-up outcomes as these were not defined at time of enrollment
Fort 1000 IU-standard															800 IU		every six hours through orogastric tube just before feed (200 IU for 4 feeds a day)										30		796 (228)			25.1 (1.6)				14 (47)
Gale	1990	FP	-	RCT	-	-	-	-	-	-	-	-	2	Vitamin E	5 mg/kg	nonesterified dl-a-tocopherol (Viprimol, Hoffmann-La Roche Inc.)		continuous intra-arterial infusion over 8 hours	within 24 hrs after birth	8 hours (once)	placebo (saline)		-	-	birth weight under 2000 g (subgroup data for ≤1000 g here)	free of any major anomalies, free of clinical or laboratory signs of congenital infection, with vitamin K prophylaxis, whose mothers had not been treated with phenobarbital	6	6	-	-	-	-	-	-	-	-	-	-	no baseline data for the subgroups	"prospectively randomised"	"in a double blind manner"	"double blind"	"double blind"	the study looks at < 2000 g birthweight and give data for ≤1000 g birthweight. No baseline data etc for the subgroup available		NI, no baseline table
Ge	2022	FP	-	RCT	"the funding information is not available"	approved by the ethics committee of the Fourth Hospital of Shijiazhuang	nothing to declare	-	China, Shijiazhuang	hospital	-	singlecenter	2	Vitamin D	800 IU/d	Qingdao Shuangjing Pharmaceutical Co., Ltd., National Medicine Zhunzi H20223033, 400 IU/capsule	daily	oral	within 48 hrs of birth	28 days	control (conventional treatment)		-	-	< 32 weeks gestational age, birth weight < 1.5 kg, combined with resporatory distress syndrome (standard according to fourth edition of "Practical Neonatology"), respiratory support (including noninvasive and invasie ventilation), complete clinical data, admission within 24 hrs after birth, tracked to corrected gestational age of 36 weeks	severe congenital malformation, heredtiary metabolic diseases, critically ill children with intracranial hemorrhage, massive pulmonary hemorrhage, shock upon admission, presence or application of drugs during pregnancy	57	55	1240 (150)	1290 (150)	grams, mean (SD)	29.2 (1.4)	29.8 (1.1)	weeks, mean (SD)	respiratory distress syndrome, ventilated	31 (54.4)	26 (47.3)	7 cases in the control group and 5 cases in the VD group were lost to follow-up (numbers here reflect the infants who were included)	-	random assignment with a random number table	NI	NI	NI	they don't give information whether the infants who were lost to follow-up were excluded according to protcol	no protocol or CTR	no
Giridhar	2020	FP	-	RCT	-	approved by Institute Ethics Committee of PGIMER Chandigarh	no conflict of interest	CTRI/2009/091/000010	India, Chandigarh	level III neonatal unit	2007, Aug - 2008, Aug	singlecenter	2	Vitamin A	5000 IU IM or 10000 IU orally	IM: Aquasol A (retinol palmitate, 40000 IU/ml, USV Pharmaceuticals, Mumbai, India) oral: retinol palmitate, 10000 IU/ml (BASF, Germany)	9 am on alternate days, first IM, and when enteral intake exceeded 50 % of daily fluid requirements, switched to oral	IM and oral	?	28 days or until death	placebo (saline)		The mean daily vitamin A intake from sources other than study drug increased with age but was not different between two groups	if feeds were stopped or decreased to less than 50 % of total fluid intake for any reason, oral administration was stopped and IM administration reintroduced	all inborn neonates with birthweight 750-1250 g and between 24-96 hrs of life	lethal congenital malformations or shock	61	59	1047 (143)	1084 (137)	grams, mean (SD)	31 (2.4)	31 (2.5)	weeks, mean (SD)	-	36 (59)	32 (54)	6 in intervention and 2 in control died	-	random sequence generated online from the website randomizer.org	the randomizaruon sequence code was opened only after completion of biochemical and statistical analysis	investigators, supervisors, caregivers, laboratory personnel, and statistician were blinded to the intervention	investigators, supervisors, caregivers, laboratory personnel, and statistician were blinded to the intervention	ITT	all outcomes from CTR reported	no
Haiden	2006	FP	-	RCT	-	approved by the ethics committee of the University of Vienna	"The authors have indicated that they have no financial relationships relevant to this article to disclose"	-	Austria, Vienna, Medical University	NICU	-	singlecenter	2	Vitamin B12 and Folate	see notes tab	B12: added to PN and when enteral feeds were established subcutaneous, Folate added to enteral feeds	daily	IV, subcutaneously, oral	B12: second day of life; folate: on the 15th day of life or when the infant tolerated enteral feeding of 60 ml/kg, whichever came first (only available in oral form)	until 40 weeks' gestational age, corrected for prematurity, or until discharge, whichever first	see notes tab		during/in PN: 40 µg/ml folic acid and 0.5 µg/ml vitamin B12; during/in enteral feeds: mothers's milk with fortifier, or preterm formula; vitamin E 5 mg/d orally	all infants received erythropoietin (see notes tab for doses)	birthweight 801-1300 h and gestational age ≤ 32 weeks	hemolytic disease, maternal causes of neonatal thrombocytopenia, major hemorrhage of grade III or IV or gastrointestinal or pulmonary hemorrhage associated with a hemoglobin decrease of > 2 g/dl in 24 hours, twin-to-twin transfusion syndrome, major congenital malformations, and known gastrointestinal abnormalities	31	33	998 (804-1218)	1047 (801-1296)	grams, median (range)	27.9 (24.7-32.1)	27.6 (25.4 - 32)	weeks, median (range)	-	11 (35.5)	18 (54.4)	-	-	randomization was performed with sealed opaque envelopes	NI	NI	NI	no intention to treat, no description of drop outs or missing data	no protocol or CTR	no
Hittner	1981	FP	Hittner 1982 (Letter), Hittner 1984 (summary/mini review)	RCT	Supported by a grant from the Retina Research Foundation, Houston, Tex	-	-	-	USA, Texas, Houston	Neonatal Intensive Care Unit at Texas Children's Hospital	November 1979 to December 1980	singlecenter	2	Vitamin E	100 mg/kg/d	D/L-alpha-tocopherol in propylene glycol-polysorbate 80	daily	oral	within the first 24 hrs of life	until discharge	5 mg/kg/d (the minimum dose of vitamin E recommended by the American Academy of Pediatrics at that point)		-	-	infants weighing 1500 g or less at birth, requiring supplemental oxygen administration for respiratory distress, and arriving in the unit within the first 24 hours	-	50	51	1093 (245)	1113 (245)	grams, mean (SD)	29.3 (2.2)	29.4 (2.2)	weeks, mean (SD)	RDS	-	-	Data on 48 infants who died before four weeks of age were excluded from the analysis because there was insufficient time for retrolental fibroplasia to become clinically evident. One other infant, who was unable to receive any oral preparation for 10 days during the first month of life because of necrotizing enterocolitis, was also excluded. Thus, the data on 101 infants were analyzed.	-	infants were given the control dose or the treatment dose, on the basis of a random-number table	just says "double blind"	just says "double blind"	just says "double blind"	50 infants were excluded after randomisation, no data on these available	they said they would report hematocrit but they didn’t due to confounding factors. no protocol or CTR	no	The degree and duration of low hematocrit, hemoglobin, and red-cell count were not analyzed because in our study several small transfusions were given at uncontrolled levels, which made it impossible to select a consistent time or level to evaluate.
Hunnali 0.5 mg - 1 mg	2023	FP	-	RCT	-	Approval from Human Ethics Committee (IHEC-II/0149/22)	The authors declare no conflicts of interest	CTRI/2022/02/040396	India (South)	NICU	-	singlecenter	3	Vitamin K	0.5 mg	Kendadione (Samarth Life Sciences Pvt Ltd) containing phytomenadione (1.0 mg/0.5 ml)	once	IM	within 1 hr of admission	once	1 mg (standard)		Infants on antibiotics >7 days also were given vitamin K 0.2 mg IM weekly. The only parenteral vitamin K source was 20% intralipid (Fresenius), having 0.6 μg/mL of vitamin K, as multivitamins were not routinely used in short-duration parenteral nutrition during the study period. These infants preferentially received human milk feeding, either mother’s own milk or donor human milk, and infant form…	-	infants born premature at ≤32 weeks of gestation and/or ≤1500 g	infants who already received vitamin K, antenatally diagnosed major congenital malformations and intracranial hemorrhage, infants whose mothers had thrombophilia or platelet disorders and who received drug treatment with known vitamin K antagonists	26	24	1110 (220)	1080 (170)	grams, mean (SD)	29.00 (28, 31)	29.00 (28, 30)	weeks, median (IQR)	-	10 (38.5)	11 (45.8)	some loss to follow up or died, but all who received intervention were analysed	-	The random sequence was generated online and serially numbered opaque sealed envelopes in block sizes of 3 and 6 were prepared by 2 clinicians not involved in the study. The lead investigator, who was unaware of the size of each block, then allocated the groups by opening the identical envelopes containing the treatment code. The intervention was unblinded, but the laboratory technician who proce…	yes	no	yes	no intention to treat, no description of drop outs or missing data	no protcol or CTR	no
Hunnali 0.3 mg - 1 mg														Vitamin K	0.3 mg												25		1100 (180)			30.00 (28.5, 30)				16 (64)
Johnson	1989	FP	Johnson 1985	RCT	supported by the Retinal and Choroidal Diseases Branch of the National Eye Institute, grant #R01EY01723	approved by the Human Investigation Committee of each hospital	-	-	USA, Pennsylvania	three hospitals of the University of Pennsylvania Perinatal Complex, which share resident, fellow, and attending staffs	1979, Jan - 1981, Apr (follow up 1984 Aug)	multicenter (3)	2	Vitamin E	dose dependent on vitamin E status, adjusted at least twice a week, target serum vitamin E concentrations of 5 mg/dl	Vitamin E/dl-a-Tocopherol Free Alcohol (Roche Ephynal, 50mg/mL)	dose continuously adjusted	with IV fluids, IM, or oral with feeds if feeding	aiming for recruitment within 24 hrs after birth, starting intervention as soon as possible after enrollment	at least 8 weeks, not clear how long exactly	placebo (same vehicle without vitamin E)		standard vitamin E nutrition: parenteral alimentation solutions fortified with alpha-tocopherol acetate, 1 IU/dl, breast milk or present-day vitamin E-enriched formulas, and multivitamins, which provided 5 IU of vitamin E acetate and were begun after full enteral feeds were established	-	birthweight less than 2000 g but give subgroup data for less than 1500 g which is presented here	-	270	275	1162 (230)	1156 (232)	grams, mean (SD)	30.1 (2.3)	30.2 (2.5)	weeks, mean (SD)	-	146 (54.1)	149 (54.2)	-	-	Within each of the three hospitals, five BW strata were used for random assignment to a study number and corresponding study medication (vitamin E or placebo). The time at which informed Consent was signed determined the order of enrollment and the study umber assignment for each hospital.	The treatments assignment was unknown to nursery reearch assistants, ohtalmologists, and all persons involved with the care of the infant	The treatments assignment was unknown to nursery reearch assistants, ohtalmologists, and all persons involved with the care of the infant	The treatments assignment was unknown to nursery reearch assistants, ohtalmologists, and all persons involved with the care of the infant	no intention to treat, no description of drop outs or missing data	no protocol or CTR	no	the placebo treatment was changed during the trial which made it look different to the study drug (they took out a colouring agent because they were worried it would enhance absorption of vitamin e from other sources -> they tested and practitioners could not say which groups the infants belonged to the placebo group dosage was adjusted in a way similar to the vitamin E group to maintain blinding
Kiatchoosakun	2014	FP	-	RCT	grant support by Khon Kaen University	approved by the Khon Kaen University Ethics Committee for human research	no conflicts	-	Thailand, Khon Kaen	Neonatal Unit of Srinagarind Hospital	2004, July - 2007, July	singlecenter	2	Vitamin A	5000 IU	Chochola A,Esai Co., Ltd, Japan	3 times per week, Mondays, Wednesdays, Fridays	IM	enrolled 24-96 hrs after birth, mean time from birth to first treatment 49 hrs	4 weeks	sham procedure with a screen around the bed and bandage on the sham injection site		-	-	weighing <1,500 g who had received mechanical ventilation or oxygen supplementation at 24 hours of age	major congenital anomalies, congenital non-bacterial infection, terminal stage of illness (as indicated by a pH below 6.80 or hypoxia with bradycardia for >2 hours)	40	40	1152.8 (203.6)	1123.1 (218.1)	grams, mean (SD)	29.1 (1.7)	28.9 (1.9)	weeks, mean (SD)	oxygen dependent	20 (50)	21 (52.5)	-	-	The infants were assigned to a vitamin A or control group by a research nurse using a randomization list (with sealed envelopes containing the treatment assignments randomized by blocks of 4)	presumably, but not clear	not clear	not clear	no dropouts reported	no protocol or CTR	they say similar but not whether statistically similar
Koo (D) low-med	1995	FP	-	RCT	suported in part by NIH NICHD Grant NO1 HD 1-3126, CRC Grant USPHS RR 211-29, and a grant from Ross Laboratories	approved by the human research committee at each center	-	-	USA, Tennessee and Ohio	NICU	-	multicenter (2)	3	Vitamin D	Low, medium, and high	The low-vitamin formula contained 177 IU of vitamin D per MJ, the medium 353 IU/MJ, the high 783 IU/MJ	daily	enteral	when healthy, stable, and on enteral feeds, mean age 16-18 days	until discharge or weight of 2000 g	-		Vitamin A also differed between the formulas (low, medium, high)	-	birthweight ≤ 1500 g and appropriate weight for gestational age, clinically stable, not receiving chronic diuretic therapoy, tolerating 0.31 MJ/kg/d enetarlly, and expected to have a steady weight gain at full enteral feeding, usually at an energy intake at about 0.5 MJ (120kcal/kg/d)	major congenital malformation, necrotising enterocolitis, major abdominal surgery, chronic diuretic theraoy, failure to tolerate feeding for 7 consecutive days after commencment of the study	21	20	1148 (58)	1198 (47)	grams, mean (SD)	-	-	-	healthy and stable	9 (43)	8 (40)	75 infants were enrolled in the study and 62 infants completed it. Of the 13 infants dropped from the study, 2 were low, 7 were medium, and 4 were from the high vitamin D group. Reasons for dropout indluded NEC and or/systemic sepsis in weight (2 low, 3 medium, 3 high), receipt of a multivitamin supplement or non/study related formula in two and at request of parent in one. Data here only for the…	-	randomly assigned by sealed envelopes to receive one of three experimental formulas	yes	the investigator, hospital, and laboratory staff were blinded to the vitamin content of the formulas	the investigator, hospital, and laboratory staff were blinded to the vitamin content of the formulas	all infants who dropped out of the study were replaced with the next eligible infant	no protocol or CTR	no
Koo (D) low-high																											21		1181 (40)							6 (29)
Koo (A) low-med	1995	FP	-	RCT	suported in part by NIH NICHD Grant NO1 HD 1-3126, CRC Grant USPHS RR 211-29, and a grant from Ross Laboratories	approved by the human research committee at each center	-	-	USA, Tennessee and Ohio	NICU	-	multicenter (2)	3	Vitamin A	Low, medium, and high	The low-vitamin formula contained 820 IU of vitamin A per liter, the medium 1640 IU/l, the high 2900 IU/l	daily	enteral	when tolerating 0.314 MJH/kg/d enteral feeds; mean age at study entry 16-18 days	until discharge or weight of 2000 g	-		parenteral nutrition with stanadard multivitamin supplementation and enteral feeding for those infants whose parents chose to formula feed with the standard commercially available infant formula (Similac Special Care, Ross Products Division, Abbott Laboratories, Columbus, OH); no vit A from other sources	-	birthweight ≤ 1500 g and appropriate birth weight for gestational age	major congenital malformation, necrotising enterocolitis, major abdominal surgery, chronic diuretic theraoy, failure to tolerate feeding for 7 consecutive days after commencment of the study	20	20	1173 (55)	1198 (47)	grams, mean (SD)	29.3 (0.5)	28.9 (0.4)	weeks, mean (SD)	-	8 (40)	8 (40)	75 infants were enrolled in the study and 61 completed the study. Of the 14 infants dropped from the study, 2 were from the low, 8 were from the medium, and 4 were from the high vitamin group. Reasons for dropout included NEC and/or Reasons for dropout included necrotizing enterocolitis and/or systemic sepsis in 8 (2 from the low-, 3 from the medium-, and 3 from the high-vitamin group), receipt o…	-	randomly assigned by sealed envelopes to receive one of three experimental formulas	yes	the investigator, hospital, and laboratory staff were blinded to the vitamin content of the formulas	the investigator, hospital, and laboratory staff were blinded to the vitamin content of the formulas	all infants who dropped out of the study were replaced with the next eligible infant	no protocol or CTR	no
Koo (A) low-high																											21		1181 (41)			29.1 (0.4)				6 (29)
Mactier	2012	FP	Hamilton 2010 (CA), Mactier 2011 (CA), McCulloch 2012 (CA)	RCT	Funded by Chief Scientist Office, Scotland (CZB/4/316)	approved by West of Scotland Research Ethics Commit-tee	The authors declare no conflicts of interest	NCT00417404	Scotland	NU	-	multicenter	2	Vitamin A	10000 IU	Aquasol A; AstraZeneca LP, Westbor-ough, Massachusetts	3x times per week	IM	-	until commencement of oral supplementation on day 14, or for max 12 doeses	sham procedure		Infant nutrition was consistent across all neonatal units. Most infants were given at the start intravenous protein, glucose, and electrolyte solution, with fresh maternal expressed breast milk (MEBM) introduced within the first few days. Escalation of enteral feeds depended on feed tolerance andavailability of MEBM, which was supplemented as required with preterm formula. MEBM was fortified when…	-	<32 weeks’ gestation and/or <1501 g birth weight	ocular abnormalities and predicted nonsurvival	42	47	1102.5 (630-1800)	1150 (580-1770)	grams, median (range)	29.3 (24-33)	29.3 (24.3-32.6)	weeks, median (range)	-	-	-	consent withdrawn from 1 control infant, only included in baseline characteristics	-	Randomization was undertaken by pharmacy staff, whohad no contact with study participants, and was stratifiedfor gestational age (GA) and hospital of birth using a commi-nuted block method	The entire research team re-mained blinded to each infant’s randomization until all ERGdata had been analyzed	Following ran-domization, sealed bags labeled with the infant’s details andcontaining either an empty box or a vial of Aquasol A withina similar box were delivered to the neonatal unit. Bags wereopened by attending nursing staff without the presence ofthe research nurse and vitamin A given as appropriate. Forall study subjects the drug recording chart was then signedas ‘‘vitamin A/mock injection.…	The entire research team re-mained blinded to each infant’s randomization until all ERGdata had been analyzed	NI	all predefined outcomes for CTR reported, extra outcomes reported	no
Meyer	2024	FP	Meyer 2016, Meyer 2017	Randomised double blind placebo controlled study	The NeoVitaA trial was funded by the Deutsche Forschungsgemeinschaft ME 3827/1–1/2 and European Clinical Research Infrastructures Network (ECRIN).	The trial was approved by the ethics committee of Saarland, Saarbrücken, Germany (file number 70/2011) as well as by all local ethics committees, and Bundesinstitut für Arzneimittel und Medizinprodukte (BfArM, Bonn, Germany).	We declare no competing interests. The vitamin A study medication and placebo were provided by Aristo Pharma, Berlin, Germany. Aristo Pharma had no influence on study protocol, data compilation, and data analysis.	2013-001998-24.	29 neonatal intensive care units in Austria (n=2) and Germany (n=27)	NICU	March 2015 to February 2022	multicentre, n = 29	2	vitamin A	5000 IU/kg body mass per day	Fat soluble vitamin A as retinyl palmitate (Vitadral; Aristo Pharma, Berlin, Germany)	Daily	enteral	within 72 hours of birth	28 days	Equal volume of placebo (peanut oil)		All babies received 1000 IU/kg body mass vitamin A as part of multivitamin preparation		birthweight more than 400 g and less than 1000 g; gestational age at birth of 32+⁰ weeks postmenstrual age or younger; need for mechanical ventilation, non-invasive respiratory support, or supplemental oxygen (fraction of inspired oxygen [FiO2] >0·21) within the first 72 h of postnatal age after transferral from the delivery suite; informed parental consent; and at least minimal enteral feeds bef…	one or more severe congenital abnormalities (structural, functional, or both) including congenital heart defects, neural tube defects, and gastrointestinal birth defects, among others; suspected non-bacterial infection or proven non-bacterial infection with overt signs at birth; terminal illness as evidenced by pH of less than 7·0 for more than 2 h or persistent bradycardia (heart rate <100 beats…	449	466	770 (165)	760 (159)	grams mean (SD)	26.5 (2.1)	26.5 (2)	weeks, mean (SD)	-	231 (51)	235 (50)	-	-	Treatment allocation was done using a randomisation list generated at IZKS Mainz (Mainz, Germany) via SAS software (version 9.4). Randomisation was stratified by trial site. Block randomisation with variable block sizes (two and four) was applied. A copy of the randomisation list was provided to the University Medical Center pharmacy at Johannes Gutenberg University (Mainz, Germany; hereafter ref…	Participants and all staff involved in the conduct or analysis of the trial remained masked to treatment until the database lock.	Participants and all staff involved in the conduct or analysis of the trial remained masked to treatment until the database lock.	unsure?	ITT	all outcomes from protocol and CTR reported	no
Papagaroufalis	1991	FP	-	RCT	-	-	-	-	Greece, Athens	NICU of Aghia Sophia Childrens Hospital	1988, Jun - 1990, July	singlecenter	2	Vitamin A	5000 IU initial dose, then 3750 IU	retinyl palmitate (water miscible), Arovit, Roche	every second day	IM	12 hours after birth	8 injections over 15 days	saline injections		the overall nutritional management was comparable in both study groups. The IV and enteral intakes of vitamin A did not vary between the two study groups. The total vitamin A intake was 2500-3000 IU in all infants in the vitamin A group and 800-1200 IU/kg/d in all infants i the control group.	-	they don't really say inclusion criteria but say: birthweight 560-1240 g, GA 25-28.5 weeks, appropriate for gestational age	major congenital anomalies	23	24	982 (223)	997 (210)	grams, mean (SD)	26.9 (1.1)	27.0 (1.0)	weeks, mean (SD)	-	13 (57)	9 (38)	-	-	the randomisation was carried out by a pharmacist who had no knowledge of clinical status of the neonate	yes	the NICU staff, responsible for patient management, had no knowledge of the group designation	the NICU staff, responsible for patient management, had no knowledge of the group designation	no dropouts	no protocol or CTR	no
Papagaroufalis	1992	CA	-	RCT	-	-	-	-	Greece, Athens	NICU of Aghia Sophia Childrens Hospital	-	singlecenter	2	Vitamin A	5000 IU initial dose, then 3750 IU every other day for two weeks, then 5000 IU weekly for 4 weeks	retinyl palmitate (water miscible), Arovit, Roche	every second day	IM	12 hours after birth	6 weeks (with different doses)	just says "placebo"		-	-	birthweight < 1500g and GA < 31 weeks	-	40	46	-	-	-	-	-	-	-	-	-	-	-	"randomised blind study"		no other information
Pathak	2003	FP	-	RCT (pilot)	Research supported in part by Newborn Pediatrics Fund, Pennsylvania Hospital	approved by the Institutional Review Board of the Albert Einstein College of Medicine	-	-	USA	Weiler Hospital of the Albert Einstein College of Medicine, Jacobi Hospital, or North Central Bronx Hospital	-	multicenter	2	Vitamin E	50 IU	-	daily	enteral	initiated only if enteral feeds had begun ≥48 hours prior to enrolment with a minimal total daily energy intake from both intravenous nutrition and enteral feeds of 60 kcal (0.25 MJ) per kg per day, of which at least 50% was derived from the latter	8 weeks	identical volume of vehicle		A multivitamin preparation (MVI Pediatric, Astra Pharmaceuticals )containing 1.4 mg α-tocopherol acetate/ml was added to total parenteral nutrition(TPN) solutions at doses of 1.5 and 3.25 ml/day to infants weighing <1kg and>1kg, respectively. Once enteral feedings equalled or exceeded 40 ml/kg/day, supplementation with oral iron (Ferinsol) at a dose of 6 mg/kg/day and 1.0 ml of a multivitamin pre…	-	≤ 32 weeks gestational age and weighed ≤ 1250 g at birth, clinically stable based on phlebotomy losses <7.5 ml/week and on the requirement for minimal respiratory support defined as follows: (1) FiO2 ≤0.35; (2) intermittent mechanical ventilation ≤25 breaths/minute; and (3) mean airway pressure ≤8 cm	disease(s) involving any major organ system; life threatening congenital malformations or sepsis; isoimmunisation with clinically apparent haemolytic anaemia; other haemolytic disorders; grade III or greater intraventricular haemorrhage; clinically unstable by the criteria noted above	15	15	928 (44)	899 (41)	grams, mean (SEM)	27.9 (0.5)	27.9 (0.4)	weeks, mean (SEM)	stable	-	-	-	-	Subjects were enrolled in this randomised, double blind, placebo controlled study through the selection from separate packs of sealed envelopes, divided evenly between the placebo and experimental groups in the pharmacy at each site by a pharmacist not involved in the clinical care of the patients	Parents, investigators, and clinical staff were all masked to the treatment status of the infants during the study	Parents, investigators, and clinical staff were all masked to the treatment status of the infants during the study	Parents, investigators, and clinical staff were all masked to the treatment status of the infants during the study	no dropouts	no protocol or CTR	no	pilot, so no formal sample size calculation
Pearson	1992	FP	-	RCT	supported by the North Carolina Chapter of the American Lung association	approved by the committee for the protection of the rights of human subjects at each participating hospital	-	-	USA, North Carolina	NICUs in North Carolina, USA	1990, Jan - 1991, Jun	multicenter (3)	2	Vitamin A	2000 IU	retinyl palmitate aqua-miscible Aquasol A Parenteral , Rorer Hospital Products, Blue Bell, Pa.	every other day for up to 14 doses for 28 days	IM	enrolled between 72 to 96 hrs of age, beginning of exposure postnatal day 4	28 days	saline solution in a similar volume incections OR sham injections (depending on the study site)		Vitamin A in the form of M.V.I. Pediatric (Astra Pharmaceutical Products, Inc., Westborough, Mass.) was routinely added to the protein-dextrose solution to give a dose of 1200 to 1500 IU per day. All infants were begun and advanced on orogastric tube feedings of human milk or formula as soon as tolerated. The vitamin A content of the formulas ranged from 250 to 1030 IU per 100 ml.	-	birth weights between 700 and 1100 gm and at risk for BPD defined as the need for mechanical ventilation and oxygen between 72 and 96 hours of age, with previous cumulative duration of mechanical ventilation and oxygen longer than 48 hours.	growth retardation, congenital anomalies or chromosomal abnormalities, hydrops fetalis, congenital infection, neonatal hepatitis or presence of a "do not resuscitate" order on the infant's chart at 72 hours of age	27	22	885 (118)	887 (102)	grams, mean (SD)	27 (1)	27 (1)	weeks, mean (SD)	risk of BPD	14 (52)	11 (50)	-	-	after enrollment and before randomisation infants were stratified into four groups according to birthweight and gender. Weithin each stratum at each hospital, infants were randomly assigned to vitamin A or placebo. Randomisation was performed with the use of sequential, sealed envelopes	investiagtional pharmacists or a study nurse carried out the randomisation and study drug preparation	staff responsible for patent care had no knowledge of group designation	staff responsible for patent care had no knowledge of group designation	Outcomes were only assessed for survivors	no protocol or CTR	no	not the same procedure at all sites (sham vs saline injections)
Rakshasbhuvankar	2021	FP	Rakshasbhuvankar 2017 (Protocol)	RCT	Dr Pillow is funded the National Health and Medical Research Council Fellowship (RF1077691); the National Health and Medical Research Council Centres of Research Excellence (GNT0157514) supported aspects of this study, and the Channel 7 Telethon Trust provided most of the funding for the study.	approved by the hospital ethics committee (2016028EW)	The authors have indicated they have no financial relationships relevant to this article to disclose. The authors have indicated they have no potential conflicts of interest to disclose.	ACTRN12616000408482	Australia	tertiary NICU King Edward Memorial Hospital - Subiaco	2016, Dec - 2020, May	singlecenter	2	Vitamin A	5000 IU	water-soluble vitamin A (Bio-Logical Vitamin A Solution; Biological Therapies, Braeside, Victoria, Australia). The preparation included pegylated castor oil as an emulsifier. The osmolarity of the solution was 1025 mOsm/kg. To further reduce the osmolarity, the medication was administered with at least 1 mL of breast milk.	daily	enteral through the gastric tube followed by a feed	within 24 hours of commencement of enteral feeds	until 34 weeks’ PMA	identical volume (0.5 mL) of the placebo solution (normal saline mixed with a safe coloring agent: 2.5 mg/dL quinoline yellow)		all study infants received 966 IU/kg per day of vitamin A (in lipid emulsion) while on parenteral nutrition and 1820 IU/kg per day of vitamin A when entirely fed with fortified maternal or donor human milk	-	born at <28 weeks’ gestational age	major congenital gastrointestinal or respiratory tract abnormalities	94	94	853 (201)	852 (211)	grams, mean (SD)	25.8 (1.4)	26.0 (1.3)	weeks, mean (SD)	-	49 (52)	49 (52)			randomly assigned by a hospital pharmacist not involved in clinical care. Randomization followed a computer-generated randomization table using blocks of 6. Randomization was stratified for sex and gestational age (230 –256 and 260 –276 weeks’ PMA). Siblings of multiple births were randomly assigned individually.	Randomization was performed within the Research Electronic Data Capture randomization module, ensuring allocation concealment throughout the study period.	The pharmacy dispensed vitamin A and the placebo in identical amber_x0002_colored containers. Both preparations were indistinguishable by their appearance, smell, and other physical properties.	The pharmacy dispensed vitamin A and the placebo in identical amber_x0002_colored containers. Both preparations were indistinguishable by their appearance, smell, and other physical properties.	ITT	all outcomes from protocol and CTR reported	differences in antenatal steroids and cesarean
Ravishankar	2003	FP	-	RCT	-	approved by the Institutional Review Board of the Mount Sinai School of Medicine	-	-	USA	NICU	1999, Aug - 2001, Apr	singlecenter	2	Vitamin A	1500 IU for 500-750g, 2000 IU for 750-1000g, 2500 IU for 1000-1250g, 3000 IU for 1250-1500g	water-miscible preparation (Aquasol A; 50,000 IU/mL, AstraZeneca, Wilmington, Del)	study days 1, 3, and 7	IM	enrolled within 24 hours of birth	7 days	control, no injections		Most infants in the study received hyperalimentation by day 3, including 1 mL aqueous multivitamin injection (vitamin A concentration, 466 IU/mL) per 100 mL protein-dextrose solution. When infants were stable, orogastric feeds were started and advanced as tolerated. Infants were fed either human milk (vitamin A content, 9.8 IU/mL) or Similac Special Care 24 cal/oz (vitamin A content, 10.1 IU/mL, …	-	gestational age <32 weeks and weighing 500 to 1500 g with indwelling umbilical arterial or venous lines	major congenital malformations or chromosomal anomalies and those with imminent death were excluded from the study	22	18	850 (585-1460)	910 (580-1420)	grams, median (range)	27.0 (24-32)	26.6 (23-30)	weeks, median (range)	-	-	-	-	-	Block randomization was performed with stratification by weight	Sealed envelopes containing cards with the group designation were maintained in the pharmacy department	A nurse practitioner not involved in the clinical care of the subjects was responsible for randomization, preparation, and administration of study drug or placement of placebo adhesive bandage	The staff responsible for the care of these infants had no knowledge of group assignment or outcome of study echocardiograms.	NI	sepsis was described in the methods but no quantitative or qualitative data in the results. Otherwise no protocol or CTR	no
Romero-Maldonado	2021	FP	-	RCT	supported by Instituto National de Perinatología Isidro Espinosa de los Reyes, Mexico City. Grant: 212250-10231	The study was approved by the Ethics and Research Internal Review Board of the Instituto Nacional de Perinatología in Mexico City (register number: ID: 212250-10231)	The authors have no conflicts of interest to disclose	NCT03274596	Mexico, CDMX	intensive care unit of the Instituto Nacional de Perinatología (INPer) in Mexico City	March 1, 2013, to October 1, 2015	singlecenter	2	Vitamin E	25 IU	dl-alpha-tocopherol; Eternal, Bayer, Mexico	daily in two doses 12.5 IU each every 12 hrs	oral	72 hrs after birth	28 days of age	placebo comprising 0.1mL of distillate water every 12 h		-	-	VLBW infants with an RDS diagnosis defined as labored breathing, such as tachypnoea, nasal flaring, chest retractions, or grunting	congenital malformations, Rh incompatibility and isoimmunization, non_x0002_immune or immune hydrops fetalis, or grade III/IV intraventric_x0002_ular hemorrhage, and neonates born to mothers with thrombo_x0002_cytopenic purpura and/or any immunodeficiency	48	42	1087 (194)	1164 (203)	grams, mean (SD)	30.0 (2)	30.1 (2)	weeks, mean (SD)	-	22 (45.8)	23 (54.8)	excluded post randomisation (not included in the n) due to loss to follow-up: 2/6	-	randomly assigned to a treatment group (group T) or a placebo control group (group C) using a random digit table.	Pharmacy staff not involved in the patients’ care were responsible for allocating, enrolling, and assigning participants to interventions	Both interventions were presented in the same packaging, appearance, and solution (0.1mL) amount, administered in a sterile and graduated plastic syringe, which was protected from light using aluminum foil. The research team and participants’ parents were blinded to the group allocation until after the final analysis	Both interventions were presented in the same packaging, appearance, and solution (0.1mL) amount, adminis_x0002_tered in a sterile and graduated plastic syringe, which was protected from light using aluminum foil. The research team and participants’ parents were blinded to the group allocation until after the final analysis	ITT	they don't report mortality quantitatively, even though it is stated as one of the outcomes in the methods of the publication. More outcomes are reported than stated in the CTR and mortality is not in the CTR	no
Schwarz	1997	FP	-	RCT	Supported in part by grants from the National Institutes of Health: HD 28070, ESO 3156, and 5 M01RR00052.	approved by the Johns Hopkins Joint Committee on Clinical Investigation	-	-	USA, Maryland	NICU, The Johns Hopkins Medical Institutions, Baltimore, Maryland, U.S.A.	-	singlecenter	2	Vitamin A	2500 IU	Aquasol A	daily	oral	approx 10 days after birth (enrollment 7+/-2 days after birth, first supplementation 3 days after enrollment)	3 weeks	Standard care: In infants of less than 1 kg body weight, who were nourished with parenteral nutrition (dextrose, electrolytes, Trophamine [Kendall-McGaw], vitamins, trace elements, and 20% Liposyn III [Abbott]), vitamin A was supplied by addition of 0.3 ml MVI Pediatric ([Armour] 0.72 μmol/l [690 IU]) vitamin A per day. Infants 1 kg or greater in body weight received 0.66 ml MVI Pediatric (1.59 μ…		α-tocopherol (Aquasol E), 58 μmol (25 IU) administered orally once daily to assure that serum concentrations of this antioxidant vitamin were in the normal range, 0.5 to 2.0 mg/dl (11.6-46.4 μmol/l) (8,9). No other oral vitamin supplements were provided.	-	birthweight 750-1500 g, if they did not require mechanical ventilation or continuous positive airway pressure at 5 to 9 days of life (intervention started at 7+/- 2 days and an outcome measured breath samples which needed no ventilation)	-	7	7	965 (32)	1107 (53)	grams, mean (SD)	29 (1)	29 (2)	weeks, mean (SD)	serum retinol in the deficient range <0.7 μmol/l			no dropouts	-	just says randomised	NI	NI	NI	no dropouts	no protocol or CTR	significant differences in birthweight
Sethi birthweight	2019	FP	data provided for subgroup (< 1501 g and < 33 weeks)	RCT	None	approved by the Institute Ethics Committee, All India Institute of Medical Sciences, New Delhi, India	None	CTRI/2017/02/ 007776	India, New Delhi	level-3 neonatal unit in Northern India	July 2015-August 2016	singlecenter	2	Vitamin K	1 mg	interchangable K1 (Inj. Kenadione; Samarth Pharma Private Ltd., Mumbai) and K3 (Inj. Reokay; Rathi Laboratories Private Ltd, Patna)	single dose	IM	7th day of antibiotic therapy		none		All neonates received intramuscular Vitamin K1 at birth as per the unit protocol (Weight ≥1000 g: 1 mg and <1000 g: 0.5 mg).		Neonates with first episode of symptomatic sepsis on antibiotics for 7 or more days were included	Neonates who received vitamin K prior to start of antibiotic therapy (except the birth dose), who had any clinical bleeding, cholestasis or prenatally diagnosed bleeding disorder were excluded.	24	22	-	-	-	-	-	-	symptomatic sepsis	-	-	none	-	Computer generated random numbers with variable block size (2 to 8) were used to allot the neonates into the two groups. The randomization sequence was prepared by another investigator who was not involved in collecting baseline variables, applying the intervention and measuring the outcomes.	To ensure allocation concealment, random treatment assignment was placed in serially numbered opaque and sealed envelopes.	Blinding of the intervention was not possible because of the nature of the intervention. Vitamin K dose was administered by the nurse on duty who was not involved in group allocation.	Blinding of the intervention was not possible because of the nature of the intervention. Vitamin K dose was administered by the nurse on duty who was not involved in group allocation.	no dropouts	no protocol or CTR	NI (no subgroup data provided)
Sethi gestational age	2019	FP	data provided for subgroup (< 1501 g and < 33 weeks)	RCT	None	approved by the Institute Ethics Committee, All India Institute of Medical Sciences, New Delhi, India	None	CTRI/2017/02/ 007776	India, New Delhi	level-3 neonatal unit in Northern India	July 2015-August 2016	singlecenter	2	Vitamin K	1 mg	interchangable K1 (Inj. Kenadione; Samarth Pharma Private Ltd., Mumbai) and K3 (Inj. Reokay; Rathi Laboratories Private Ltd, Patna)	single dose	IM	7th day of antibiotic therapy		none		All neonates received intramuscular Vitamin K1 at birth as per the unit protocol (Weight ≥1000 g: 1 mg and <1000 g: 0.5 mg).		Neonates with first episode of symptomatic sepsis on antibiotics for 7 or more days were included	Neonates who received vitamin K prior to start of antibiotic therapy (except the birth dose), who had any clinical bleeding, cholestasis or prenatally diagnosed bleeding disorder were excluded.	27	22	-	-	-	-	-	-	symptomatic sepsis	-	-	none	-	Computer generated random numbers with variable block size (2 to 8) were used to allot the neonates into the two groups. The randomization sequence was prepared by another investigator who was not involved in collecting baseline variables, applying the intervention and measuring the outcomes.	To ensure allocation concealment, random treatment assignment was placed in serially numbered opaque and sealed envelopes.	Blinding of the intervention was not possible because of the nature of the intervention. Vitamin K dose was administered by the nurse on duty who was not involved in group allocation.	Blinding of the intervention was not possible because of the nature of the intervention. Vitamin K dose was administered by the nurse on duty who was not involved in group allocation.	no dropouts	no protocol or CTR	NI (no subgroup data provided)
Shenai	1987	FP	-	RCT	Supported by SCOR Grants HL14214 and HD09195 from the National Institutes of Health. Dr. Kennedy was supported by a Research Training Fellowship from the American Lung Association.	approved by the Committee for the Protection of Human Subjects-- Health Sciences of the Institutional Review Board of Vanderbilt University	-	-	USA, Tennessee	neonatal intensive care unit at Vanderbilt Medical Center	-	singlecenter	2	Vitamin A	2000 IU	water-miscible vitamin A preparation (Aquasol A Parenteral, USV Laboratories) containing 50,000 IU/ mL vitamin A as retinyl palmitate	every other day for up to 14 doses for 28 days	IM	72 hrs old at the time of enrollment, exposure begins at postnatal day 4	28 days	saline injections		All infants were sustained with intravenously administered glucose with added electrolytes, beginning at birth; a protein-dextrose solution was added within the first 4 days after birth, and a fat emulsion within the first 10 days. The vitamins in the protein-dextrose solution were derived from the addition of 2.0 mL aqueous multivitamin preparation (MVI, USV Laboratories) to 1.0 L solution at th…	-	infants at risk for development of BPD, including birth weight 700 to 1300 g, gestational age 26 to 30 weeks, and requirement for supplemental oxygen and mechanical ventilation during the first week after birth for at least 72 hours. Only white infants were studied, because of their high susceptibility to BPD.	-	20	20	1006 (163)	976 (162)	grams, mean (SD)	27.9 (1.3)	28.0 (1.3)	weeks, mean (SD)	risk of BPD	10 (50)	10 (50)	one in the exposure group due to death	-	Infants selected for the trial were randomly assigned to either a vitamin A group or a control group. Sealed envelopes containing 'cards indicating group designation were Used for randomization.	The randomization was carried out by pharmacists who had no knowledge of the clinical status of the infants.	The neonatal intensive care unit staff responsible for patient management had no knowledge of the group designation.	The neonatal intensive care unit staff responsible for patient management had no knowledge of the group designation.			no
Sinha	1987	FP	Chiswick 1991	RCT	supported by the North Western Regional Health Authority and Hoffmann-La Roche, Basel	approved by the hospital ethical committee	-	-	UK, Manchester	neonatal medical unit	1984, Jan - 1985, Sept	singlecenter	2	Vitamin E	20 mg/kg	alpha-tocopherol acetate, Ephynal, Hoffmann-La Roche	daily	IM	soon after birth, within the first two hours of randomisation (day 0 of life), second and third doses at 24 and 48 hours	48 hours (3 doses)	no injections/treatment		-	Mothers of some inborn babies (some of the cohort were referred) received vitamin E as part of a different ongoing investigation. This was similar in both groups (22.5 % of mothers of supplemented babies and 19.2 % of control)	born < 33 wk gestation	babies with features showing parenchymal haemorrhage	102	108	1273 (320)	1214 (347)	grams, mean (SD)	29.3 (2.1)	28.8 (2.3)	weeks, mean (SD)	many were very sick	-	-	Among the 228 babies entered into the trial, 18 had haemorrhages on the initial scan carried out within 2 h of birth. These 18 babies were excluded from the analysis to determine the effect of vitamin E on the frequency of PVH, but were included in the analysis of its effect on the progression of PVH.	-	randomized according to directions contained in a sealed envelope that was opened just before or immediately after birth (inborn babies) or on admission to the Unit (referred babies	NI	NI	NI	they randomised babies before birth, so had to exclude them post-randomisation if they met any of the exclusion criteria: "Among the 228 babies entered into the trial, 18 had haemorrhages on the initial scan carried out within 2 h of birth (inborn: 1 subependymal, 1 intraventricular) or on admission to the unit (referred: 13 subependymal, 3 intraventricular). These 18 babies were excluded from th…	no protocol or CTR
Speer	1984	FP	-	RCT	supported by grants from the Retina Research Foundation to Dr Hittner	-	-	-	USA, Texas	Texas Children’s Hospital Neontal Intensive Care Unit	March through December 1982	singlecenter	2	Vitamin E	15, 10, 10, 10 mg/kg	Ephynal, Hoffman-LaRoche, Inc	on day 1, 2, 4, and 6, respectively	IM	within the first eight hours of life	6 days	placebo injections		All 134 patients received via nasogastric tube, 100/mg/kg/d ofdl-a-tocopheryl acetate as an emulsion consisting of dry vitamin E, medium-chain triglycerides, polysorbate and water with a resultant osmolality of approximately 150 mosM prepared by one ofthe authors. Any infant who was not allowed oral feeding for three or more days received a single TM injection of 10 mg/kg of vitamin E every third…		weighing <1,500 g at birth, requiring supplemental oxygen administration for respiratory distress, and arriving in the intensive care unit during the first 24 hours of life	outborn patients	64	70	1089 (30)	1059 (30)	grams, mean (SD)	28.8 (0.24)	28.4 (0.21)	weeks, mean (SD)	oxygen dependent	-	-	some dropouts due to death	-	just says "randomised, double blind", no further information	just says "randomised, double blind", no further information	just says "randomised, double blind", no further information	just says "randomised, double blind", no further information	some dropouts due to death, but no others, deaths are reported	they say in the methods they collect sex and race data, but it is not mentioned anywhere - otherwise no protocol or CTR	no
Sun	2020	FP	-	RCT	Supported by the Department of Health and Family Planning Commission of Henan Province (201403260)	The Life Science Ethics Committee of Zhengzhou University and the local research ethics committees at the participating centers approved the study	None of the authors has any conflicting interests to disclose.	NCT03154723	China, Zhengzhou, Nanjing, and Shangqiu	neonatal intensive care units in Zhengzhou, Nanjing, and Shangqiu, China	August 2015 to December 2017	multicenter (3)	2	Vitamin A	1500 IU	Qingdao Double Whale Pharmaceutical, Qingdao, China	daily	with enteral feeds	when minimal feeding started with a very small amount of milk at the beginning and then gradually increasing, approx 68-70 hrs on average	28 days	placebo solution at equivalent volume (soybean oil)		All patients received standard intravenous multivitamin preparation (1 mL/kg/day, containing VA 230 IU/kg/ day) within the daily parenteral nutrition. As the amount of milk being fed to the infant increased, the amount of intravenous multivitamin provided was ecreased until the infant was receiving all its nutrition from milk 120 mL/kg/day. At this point, the breast milk VA concen tration was 2,5…	-	<28 weeks, <96 hours of age	genetic metabolic diseases; congenital major abnormalities; congenital TORCH infections with overt signs at birth; terminal stage of illness (pH <7.0 or hypoxia with bradycardia >2 hours); or the lack of parental consent. TORCH infections classically comprise toxoplasmosis, syphilis, rubella	132	130	981.8 (233.6)	983.9 (216.9)	grams, mean (SD)	26.8 (1.9)	27.1 (2.0)	weeks, mean (SD)	-	87 (65.9)	83 (63.8)	none	-	A blocked randomization method stratified by the neonatal intensive care unit size was used to assign infants to either the control or oral VA group	NI	The medical and nursing teams caring for the infants were thus completely unaware of the content of the solutions, which were only labeled with the study site and infant number.	The medical and nursing teams caring for the infants were thus completely unaware of the content of the solutions, which were only labeled with the study site and infant number.	ITT	they changed the inclusion criteria from the clinical trial registration (from recruitment before 72 to recruitment before 96 hrs). All outcomes from CTR reported.	no
Tripathi	2011	FP	-	RCT	no funding	approved by the Institutional Ethical Committee	No competing interests	-	India, New Delhi	referral neonatal unit	-	singlecenter	2	Vitamin E	5 IU	Evion Pediatric drops, 50 mg/mL	daily	enteral	as soon as 6-8 ml/kg/d feeds were achieved	21 days	nothing, no placebo		Expressed breast milk through tube feeds started between day 1 and 6 of life, with the aim of attaning 180 ml/kg/d by day 8 of starting the feeds. Dextrose and electrolytes intravenously until 100 ml/kg/d enterally. Nothing else IV.		weight <1500 g, gestational age <37 weeks, mothers willing to exclusively breastfeed	admitted to referral neonatal unit after 48 hours of life; those where enteral feed was withheld for more than 6 consecutive days; and those having any major congenital malformation or chromosomal anomaly	23	21	1283.6 (196.2)	1310 (150.6)	grams, mean (SD)	31.5 (2.5)	32.1 (2.6)	weeks, mean (SD)		13 (56.5)	11 (52.4)	Out of 75 infants that entered the study, 30 expired and one patient left against medical advice	-	randomized using computer generated random number sequence and allocated numbers in the order in which they got admitted in the neonatal unit	No blinding	No blinding	No blinding	high mortality in referred VLBW infants, 30 subjects were excluded from the study before randomization	no protocol or CTR	yes for weight and GA	Sample size calculations were not done as no similar studies in the past could be identified
Tyson	1999	FP	Ambalavanan 2005 (two year followup), NCT01203488, Kennedy 1997 (pilot)	RCT	This study was funded by cooperative agreements with the National Institute of Child Health and Human Development grants U10 HD21373, U10 HD27904, U10 HD19897, U10 HD27871, U10 HD27851, U10 HD27856, U10 HD27880, U10 HD21397, U10 HD21415, U10 HD21364, U10 HD27853, U10 HD34216, U10 HD21385, U10 HD34167, U10 HD27881, and U01 HD36790 and by General Clinical Research Center grants # M01 RR 06022, M01 …	approved by the institutional review board at each of the participating sites	-	NCT01203488	USA	hospital	1996, Jan - 1997, July	multicenter (10)	2	Vitamin A	5000 IU	Aquasol A, Astra USA	3 times per week: Mondays, Wednesdays and Fridays (12 treatments days)	IM	Mean 64.4 (20.3)/64.1 (19.7) hrs of life	4 weeks	sham procedure with a screen around the bed and bandage on the sham injection site	-	similar in both groups	intervention given with a 0.3-ml insulin syringe (Becton Dickinson, Cockeysville, Md.) with a 29-gauge needle; for every treatment, a screen was placed around the bed, a pacifier was used to minimize crying after injections, and the injection site was covered with an adhesive bandage (or gauze in areas where the skin was fragile). The same covering was placed on control infants. The research nurs…	infants birthweight 401-1000 g who received mechanical ventilation or supplemental oxygen at 24 hrs of age, enrolled 24 to 96 hrs after birth	major congenital anomalies, congenital nonbacterial infection, terminal illness (pH <6.80 or hypoxia with bradycardia for more than two hours), infants who were to receive vitamin A in parenteral fat emulsion or in doses exceeding recommendations for multivitamin preparations	405	402	770 (135)	769 (138)	grams, mean (SD)	26.8 (1.9)	26.7 (1.7)	weeks, mean (SD)	oxygen dependent (On mechanical ventilation or supplemental oxygen at 24 hours)	202 (50)	189 (47)	no dropouts after enrollment in the initial study	687 infants from the initial cohort included for measuring death or impairment, only 579 surviving infants were actually assessed	Randomisation list by the hospital pharmacist or by nurses with sealed envelopes, stratified by weight	Sealed envelopes/by pharmacist	Blinded	Blinded	ITT	all outcomes from CTR have been reported	no	99 % adherence to intervention
Wardle	2001	FP	-	RCT	-	approved by the local research ethics committee	-	-	UK, Liverpool	-	between January 1994 and September 1997	singlecenter	2	Vitamin A	5000 IU	-	daily	enteral through tube	postnatal day 1	postnatal day 28	placebo solution, identical visually		intravenous glucose with added electrolytes during the first 48 hours and, after this, total parenteral nutrition and intravenous lipid (containing vitamin A (Vitlipid; Pharmacia Ltd UK) at a dose of 23 IU/kg) starting on day 3 of life. Enteral feeds were begun as intermittent orogastric gavage feeds when infants were clinically stable and were advanced in all infants as soon as tolerated. Infant…	-	birth weight less than 1000 g, less than 24 hrs after birth	major life threatening congenital abnormality	77	77	806 (710–890)	782 (662–880)	grams, median (IQR)	26 (25–27)	26 (25–27)	weeks, median (IQR)	-	37 (48)	30 (39)	-	-	randomised using sealed opaque numbered envelopes containing the treatment allocation, which had been assigned using a computerised random number generator. Randomisation was stratified according to birth weight into two groups < 750 g and > 750 g.	Both the medical and nursing sta V caring for the infants and administering the vitamin A and placebo solutions were unaware of the treatment allocation	blinded	blinded	NI	no protocol or CTR	no	The infants in the vitamin A group received a median (range) of 28 (1–28) doses, which was 93% of the doses intended. Most of the missed doses were because infants were nil by mouth because of possible NEC
Watts	1991	FP	Watts 1981 (CA)	RCT	-	-	-	-	Canada, Ontario	-	-	singlecenter	2	Vitamin E	25 IU	Hoffman La-Roche (16 mg d-la tocopherol)	daily	enteral (even if nil per os)	-	6 weeks	drug vehicle (Tween 80), similar volume		-	-	<1,500 g at birth and expected to survive at least 48 h	no major congenital anomaly or Rhesus (Rh) haemolytic disease	132	134	1149 (244)	1158 (251)	grams, mean (SD)	29.2 (2.7)	29.1 (2.7)	weeks, mean (SD)	approx half well, half sick	67 (51)	67 (50)	-	-	Randomization within each prognostic stratum (birthweight and sick/well) was performed in the pharmacy	just say "blind"	just say "blind"	just say "blind"	NI	no protocol or CTR	no
																											124

## Sheet: Ethnicity
Ethnicity			Exposure					Control
Vitamin	Author, Year	Unit	Black	White	Hispanic	Other	Describe other, if possible	Black	White	Hispanic	Other	Describe other, if possible
A	Ambalavanan, 2003	%	10000 IU 3/week: 67 15000 IU 1/week: 62	presumably the rest was white but the study doesn’t say				65	(5000 IU 3/week)
D	Anderson-Berry, 2017	%				38	"non-white"				38	"non-white"
A	Bental, 1994		in the discussion they allude to most or all of the infants being black
C	Darlow, 2005	n (%)				HH: 34 (87) LH: 37 (93)	Mother European				LL: 34 (85)	Mother European
D	Fort, 2016 (from initial publication)	n (%)	200 IU: 19 (68) 800 IU: 12 (46)	200 IU: 8 (29) 800 IU: 14 (54)		200 IU: 1 (4) 800 IU: 0 (0)	maternal ethnicity	17 (51)	16 (48)		0 (0)	maternal ethnicity
D	Fort, 2016 (from ancillary study report, Aristizabal 2023)	n (%)	200 IU: 13 (68) 800 IU: 11 (48)	200 IU: 6 (32) 800 IU: 12 (52)			white infants include Hispanic/Latino	17 (55)	14 (45)			white infants include Hispanic/Latino
D	Fort, 2016 (Ethnicity at follow-up! Original trial only includes maternal ethnicity)	n/N (%)	200 IU: 13/22 (59) 800 IU: 9/20 (45)					12/28 (43)
E	Johnson, 1985	n (%)	127 (47.0)	126 (46.7)		17 (6.3)		139 (50.6)	126 (45.8)		10 (3.6)
D	Koo, 1995 D	n (%)	low: 9 (45) medium: 12 (57) high: 14 (67)	11 (55) 9 (45) 7 (33)
A	Koo, 1995 A	n (%)	low: 9 (45) medium: 11 (55) high: 14 (64)	11 (55) 9 (43) 7 (33)
A	Pearson 1992	n (%)	16 (59)	10 (37)		1 (4)		7 (32)	14 (64)		1 (4)
A	Rakshasbhuvankar, 2021	n (%)		52 (55)		27 (28)	Aboriginal or Torres Strait Islander (Australia) 15 (16)		57 (60)		17 (18)	Aboriginal or Torres Strait Islander (Australia) 20 (21)
A	Shenai, 1987		Only white infants were studied, because of their high susceptibility to BPD.
A	Tyson, 1999	n (%)	180 (50)	112 (31)	62 (17)	9 (2)	-	174 (48)	118 (32)	61 (17)	12 (3)	-

## Sheet: Neurodevelopment
Survival free from neurodisability at two years’ corrected age or beyond
Vitamin	Author, Year	Definition	Timepoint of measurement	Unit of measurement	Exposure 1 Data	Exposure 2 Data	Exposure 3 Data	Comparator Data
D	Fort, 2016 (Salas 2018)	Neurodevelopmental impairment was defined as any of the following: a cognitive composite score on the BSID III of less than 85, moderate or severe cerebral palsy with a Gross Motor Function Classification System (GMFCS) score of 2 or higher, hearing impairment, or bilateral visual impairment To minimise the risk of follow-up bias, the outcomes of whicldren who did not complete BSID III evaluation…	22-26 months	n/N (%)	11/24 (46)	7/24 (29)		15/30 (50)	1=200IU, 2=800 IU
A	Tyson, 1999 (Ambalavanan, 2005 follow-up)	Neurodevelopmental impairment is defined as one or more of the following: MDI <70, PDI<70, CP, blindness in both eyes, hearing aids in both ears (see other tabs)	18-22 months	n/N (%)	117/272 (43)			128/266 (48)

## Sheet: Cogn, lang, motor impair
Cognitive, Language or Motor Impairment
Vitamin	Author, Year	Definition	Timepoint of measurement	Unit of measurement	Exposure 1 Data	Exposure 2 Data	Exposure 3 Data	Comparator Data
D	Fort, 2016 (Salas, 2018)	Bayley Scales of Infant and Toddler Development, third edition (BSID III), cognitive score of less than 85	22-26 months	n/N (%)	8/22 (36)	6/20 (30)		11/28 (39)
D	Fort, 2016 (Salas, 2018)	Bayley Scales of Infant and Toddler Development, third edition (BSID III), language score of less than 85	22-26 months	n/N (%)	12/21 (57)	9/20 (45)		18/28 (64)
D	Fort, 2016 (Salas, 2018)	Bayley Scales of Infant and Toddler Development, third edition (BSID III), language score of less than 85	22-26 months	language score, median (IQR)	79 (64-91)	86 (78-93)		79 (74-91)
A	Tyson, 1999 (Ambalavanan, 2005 follow-up)	Bayley Scales of Infant Development II, Mental Development Index MDI or Psychomotor Deelopmental Index PDI of <70 (>2 SDs velow the mean for normal infants) was considered abnormal	18-22 months	n/N (%) with MDI<70	87/271 (32)			104/268 (39)
A	Tyson, 1999 (Ambalavanan, 2005 follow-up)	Bayley Scales of Infant Development II, Mental Development Index MDI or Psychomotor Deelopmental Index PDI of <70 (>2 SDs velow the mean for normal infants) was considered abnormal	18-22 months	n/N (%) with PDI<70	66/268 (25)			79/266 (30)

## Sheet: Blindness
Blindness and Visual Impairment
Vitamin	Author, Year	Definition	Timepoint of measurement	Unit of measurement	Exposure 1 Data	Exposure 2 Data	Exposure 3 Data	Comparator Data
A	Tyson, 1999 (Ambalavanan, 2005 follow-up)	Blindness in both eyes	18-22 months	n/N (%)	2/289 (0.7)			0/288 (0)

## Sheet: Deafness
Deafness and hearing impairment
Vitamin	Author, Year	Definition	Timepoint of measurement	Unit of measurement	Exposure 1 Data	Exposure 2 Data	Exposure 3 Data	Comparator Data	Adjusted RR 95 % CI	p-value
A	Tyson, 1999 (Ambalavanan, 2005 follow-up)	Hearing aids in both ears	18-22 months	n/N (%)	5/290 (1.7)			4/288 (1.4)	1.26 (0.34/4.64)	1

## Sheet: CP
Cerebral Palsy
Vitamin	Author, Year	Definition	Timepoint of measurement	Unit of measurement	Exposure 1 Data	Exposure 2 Data	Exposure 3 Data	Comparator Data	Adjusted RR 95 % CI	p-value
A	Tyson, 1999 (Ambalavanan, 2005 follow-up)	non-progressive central nervous system disorder characterised by abnormal muscle tone in at least 1 extremity and abnormal control of movement and posture; mild, moderate and severe	18-22 months	n/N (%)	43/287 (15)			51/283 (18)	0.86 (0.58-1.24)	0.4

## Sheet: Brain growth
Measures of brain growth and maturation on MRI
Author, Year	Definition	Timepoint of measurement	Unit of measurement	Exposure 1 Data	Exposure 2 Data	Exposure 3 Data	Comparator Data

## Sheet: ROP
Retinopathy of Prematurity
Vitamin	Author, Year	Defintion for meta-analysis	Definition-detail	Timepoint of measurement	Unit of measurement	Exposure 1 Data	Exposure 2 Data	Exposure 3 Data	Comparator Data	Comments
A	Ambalavanan, 2003, group 10000-standard	stage ≥3 or requiring treatment	Treshhold ROP diagnosed by a pediatric ophthalmologist	discharge or day 120 in hospital	%	0/40			16/40
A	Ambalavanan, 2003, group 15000-standard	stage ≥3 or requiring treatment		discharge or day 120 in hospital	%	9/40			16/40
A	Calisici, 2014	all		"during postnatal period"	narratively	"similar between groups and statisically the groups did not differ"
C	Darlow, 2005	all	using international criteria		n/N (%)	HH: 10/25 (40)	LH: 11/30 (37)		12/31 (39)	Only infants < 31 weeks gestation or < 1250 g birthweight were screened for ROP
E	Finer, 1982	stage ≥3 or requiring treatment	cicatricial RLF grade 3 and 4	discharge	n/N	0/48			4/51
E	Finer, 1982	all	cicatricial RFL any grade	discharge	n/N	4/48			10/51
E	Finer, 1982 SUBGROUP	all		discharge	n/N (%)	1/9 (11)			2/9 (22)	only < 1000 g
D	Fort, 2016	all		discharge	n/N (%)	10/34 (29)	15/30 (50)		18/36 (50)
D	Fort, 2016	stage ≥3 or requiring treatment		discharge	n (%)	2 (6)	2 (7)		3 (8)
E	Hittner 1981	stage ≥3 or requiring treatment	McCormick classification	grade at discharge	n/N (%)	0/50			5/51 (10)
E	Hittner 1981	all	McCormick classification	grade at discharge	n/N (%)	32/50 (64)			33/51 (65)
E	Hittner 1981 SUBGROUP (using 1982 publication)	all	stage 1 and 2 according to Puklin et al	grade at discharge	n/N	1/5			3/4	only ≤ 1000 g
E	Johnson 1989	all			n/N (%)	95/208 (46)			109/216 (51)
A	Kiatchoosakun, 2014	all	evaluated by pediatric ophthalmologists		n/N (%)	3/40 (7.5)			7/40 (17.5)
A	Mactier 2012	all		36 weeks PMA	n/N (%)	11/39 (28)			14/43 (33)	only survivors
A	Mactier 2012	stage ≥3 or requiring treatment	laser treatment	36 weeks PMA	n/N (%)	5/39 (13)			3/43 (7)	only survivors
A	Papagaroufalis, 1992	all			n/N (%)	21/40 (53)			26/46 (63)
A	Papagaroufalis, 1992	stage ≥3 or requiring treatment	they report stage 3 and higher and requiring tretments seperately. Requiring treatment is measured in n or eyes treated, so stage 3 and higher is chosen as the measure for the meta-analysis because it can be combined with other outcomes		n/N (%)	5/40 (13)			14/46 (30)
A	Pearson 1992	all		at discharge	n/N (%)	16/27 (61)			13/22 (61)	"mostly stage 1 and 2"
A	Rakshasbhuvankar, 2021	stage ≥3 or requiring treatment		discharge or death	n/N (%)	6/94 (6)			6/94 (6)
E	Romero-Maldonado, 2021	all	all stage 1 and 2	28 days of life	n/N (%)	6/48 (12.5)			13/42 (31)
A	Schwarz, 1997	all		6 weeks after birth	n/N	1/7			1/7
A	Shenai, 1987	all		day 28 of study, day 31 of life	n/N (%)	5/19 (26)	(one died out of 20)		12/20 (60)
E	Speer, 1984	all		at week 10 of intervention	n/N (%)	39/56 (69.6)			35/52 (67.3)	only survivors at week 10
E	Speer, 1984 SUBGROUP	all		at week 10 of intervention	n/N (%)	14/20 (70)			13/16 (81.3)	≤1000 g	only survivors at week 10
A	Sun, 2020	all			n/N (%)	50/132 (37.9)			82/130 (63.1)
A	Wardle, 2001	stage ≥3 or requiring treatment			n/N (%)	6/77 (8)			6/77 (8)
A	Meyer 2024	all			n/N (%)	223/449 (50)	-	-	237/466 (51)
A	Meyer 2024	stage ≥3 or requiring treatment			n/N (%)	50/449	-	-	47/466

## Sheet: IVH+Hemorrh
Intraventricular Hemmorhage and other Bleeding
Vitamin	Author, Year	Groups for meta-analysis	Definition-detail	Timepoint of measurement	Unit of measurement	Exposure 1 Data	Exposure 2 Data	Exposure 3 Data	Comparator Data	Comments
E	Barekatain, 2018	severe IVH (grade 3 and 4)		brain sonography at 7th day of life	n (%)	0/38			2/38
E	Barekatain, 2018	all IVH		brain sonography at 7th day of life	n (%)	6/35 (17.1)			14/38 (36.8)
C	Bass, 1998	severe IVH (grade 3 and 4)	Grade 3 hemorrhage diagnosed in cranial ultrasonography	cranial ultrasonography was performed daily for the first week of life and weekly thereafter until discharge	n/N	0/23			2/24
C	Bass, 1998	all IVH	Grade 1, 2 or 3 hemorrhage diagnosed in cranial ultrasonography	cranial ultrasonography was performed daily for the first week of life and weekly thereafter until discharge	n/N	8/23			7/24
E	Bell, 2013	severe IVH (grade 3 and 4)	grade III and IV	during the first 14 days of life	narratively	"there was no significant difference between vitamin E and placebo groups in the incidence"				the study was not powered to detect significant differences in these outcomes
A	Bental, 1994	severe IVH (grade 3 and 4)		end of intervention (intervention 28 days, end of intervention approx 32 days of life)	n/N	5/31			4/29
A	Bental, 1994	all IVH		end of intervention (intervention 28 days, end of intervention approx 32 days of life)	n/N	19/31			11/29
E	Bonati, 1991	all IVH	according to Papile, ultrasound	discharge	n (%)	8/22 (36)			7/22 (32)
A	Calisici, 2014	severe IVH (grade 3 and 4)	severe intracranial haemorrhage	"during postnatal period"	narratively	"similar between groups and statisically the groups did not differ"
E	Chiswick, 1983	all IVH		frequent scans, prospectively recorded, the final scan was reported	n/N (%)	3/16 (18.8)			9/16 (56.3)
E	Fish, 1990	all IVH	Intracranial hemorrhage (all)	doesn't say, but presumably highest diagnosed during hospital stay	n/N (%)	24/68 (35)			35/69 (51)	ultrasonographic examinations of the head were performed when possible on day 1, on days 5-7, on days 12-14, and then as indicated
E	Fish, 1990	severe IVH (grade 3 and 4)	severe intracranial haemorrhage	doesn't say, but presumably highest diagnosed during hospital stay	n/N (%)	11/68 (16)			19/69 (27)	ultrasonographic examinations of the head were performed when possible on day 1, on days 5-7, on days 12-14, and then as indicated
D	Fort, 2016	severe IVH (grade 3 and 4)		discharge	n (%)	10	5		4
D	Fort, 2016	all IVH		discharge	n (%)	28/34 (85)	17/30 (57)		24/36 (67)
E	Gale, 1990	all IVH	subependymal/intraventricular hemorrhage	within the first week of life	n/N	2/6			1/6
A	Giridhar, 2020	all IVH		end of intervention (intervention 28 days)	n (%)	5/61 (8)			6/59 (10)
E	Hittner, 1981	severe IVH (grade 3 and 4)			n/N (%)	11/50			8/51
E	Hittner, 1981	all IVH			n/N (%)	18/50 (36)			14/51 (28)
K	Hunnali, 2023 0.3 mg vs 1 mg	all IVH	ultrasonogram deteced periventricular/intraventricular hemorrhage	discharge	n/N (%)	0/24	2/25 (8)			1=1mg, 2=0.3 mg
K	Hunnali, 2023 0.3 mg vs 1 mg	pulmonary		discharge	n/N (%)	0/24	1/25 (4)			1=1mg, 2=0.3 mg
K	Hunnali, 2023 0.5 mg vs 1 mg	all IVH	ultrasonogram deteced periventricular/intraventricular hemorrhage	discharge	n/N (%)	0/24	2/26 (7.7)			1=1mg, 2=0.5 mg
K	Hunnali, 2023 0.5 mg vs 1 mg	pulmonary		discharge	n/N (%)	0/24	2/26 (7.7)			1=1mg, 2=0.5 mg
E	Johnson, 1988 (birth defects)	all IVH			n/N	43/267			44/271	267
E	Johnson, 1988 (birth defects)	all IVH			n/N	19/71			24/74	only ≤ 1000 g
A	Kiatchoosakun, 2014	severe IVH (grade 3 and 4)	grade 3 or 4 diagnosed by radiologists using cranial ultrasonography		n/N (%)	0/40			2/40 (5)
A	Mactier 2012	severe IVH (grade 3 and 4)			n/N (%)	5/42 (12)			3/46 (6.5)	one infant was withdrawn from study after randomisation, otherwise all infants (NOT only survivors)
A	Meyer 2024	all IVH		repeated cranial ultrasound on study days 7 [plus or minus 3 days], 14 [plus or minus 7 days], 21 [plus or minus 7 days], and 28 [plus or minus 7 days], and at postmenstrual age 36+⁰ weeks)	n/N (%)	114/449 (25)	-	-	111/466 (24)
A	Meyer 2024	severe IVH (grade 3 and 4)		repeated cranial ultrasound on study days 7 [plus or minus 3 days], 14 [plus or minus 7 days], 21 [plus or minus 7 days], and 28 [plus or minus 7 days], and at postmenstrual age 36+⁰ weeks)	n/N (%)	37/449	-	-	37/466
A	Papagaroufalis, 1991	severe IVH (grade 3 and 4)		first echoencephalography 72 hrs after birth, at least twice a week thereafter or if clinically indicated	n/N (%)	3/23			12/24
A	Papagaroufalis, 1991	all IVH		first echoencephalography 72 hrs after birth, at least twice a week thereafter or if clinically indicated	n/N (%)	9/23 (39)			16/24 (67)
A	Pearson 1992	all IVH		after intervention (intervention 28 days, so day 31 of life)	narratively	"There were no differences in the incidences of […] intraventricular hemorrhage […]"
A	Ravishankar, 2003	severe IVH (grade 3 and 4)			n/N (%)	6/22 (27)			9/18 (50)
E	Romero-Maldonado, 2021	all IVH		28 days of life	n/N (%)	4/48 (8.3)			5/42 (11.9)
K	Sethi, 2019, birthweight <1500 g	bleeding		7+/-2 days after IM injection	n/N	2/24			1/22	Data provided upon request
K	Sethi, 2019, gestational age <33 w	bleeding		7+/-2 days after IM injection	n/N	2/27			1/22	Data provided upon request
E	Sinha, 1987	all IVH		final grade measured	n/N	31/102			58/108
E	Speer, 1984	all IVH		first ultrasound at days 5-7, then follow up between days 14-28; if death then ultrasound at autopsy or the last diagnosis before death	n/N	10/64			24/70
E	Speer, 1984	severe IVH (grade 3 and 4)		first ultrasound at days 5-7, then follow up between days 14-28; if death then ultrasound at autopsy or the last diagnosis before death	n/N	2/64			3/70
E	Speer, 1984 SUBGROUP	all IVH		first ultrasound at days 5-7, then follow up between days 14-28; if death then ultrasound at autopsy or the last diagnosis before death	n/N	4/25			14/30	only ≤ 1000 g
E	Speer, 1984 SUBGROUP	severe IVH (grade 3 and 4)		first ultrasound at days 5-7, then follow up between days 14-28; if death then ultrasound at autopsy or the last diagnosis before death	n/N	1/25			3/30	only ≤ 1000 g
A	Sun, 2020	severe IVH (grade 3 and 4)			n/N (%)	4/132 (3.0)			5/130 (3.8)
A	Tyson, 1999	all IVH	Intracranial hemorrhage, any grade	?	n (%)	168/405 (41)			180/402 (45)
A	Tyson, 1999	severe IVH (grade 3 and 4)	Intracranial hemorrhage, grade 3 or 4	?	n (%)	73/405 (18)			78/402 (19)
A	Wardle, 2001	pulmonary			n/N (%)	5/77 (6)			11/77 (14)

[truncated: 7 more sheets: NEC, Sepsis, BPD+CLD, Anemia, Growth, Death, Notes]
